# Supplementary material for: Crystal structure of (3E)-3-[(4-nitro­phen­oxy)­meth­yl]-4-phenyl­but-3-en-2-one
Source: Acta Crystallogr Sect E Struct Rep Online. 2014 Aug 16;70(Pt 9):o1020–1. doi: 10.1107/S1600536814018327 (PMC4186193; doi:10.1107/S1600536814018327)
Supplement: Supplementary file 1 [file e-70-o1020-sup1.cif]

##############################################################################
#                                                                            #
# This CIF contains the data in a paper accepted for publication in          #
# Acta Crystallographica Section E. It conforms to the requirements of       #
# Notes for Authors for Acta Crystallographica Section E, and has been       #
# peer reviewed under the auspices of the IUCr Commission on Journals.       #
#                                                                            #
# Full details of the Crystallographic Information File format               #
# are given in the paper "The Crystallographic Information File (CIF):       #
# a New Standard Archive File for Crystallography" by S. R. Hall, F. H.      #
# Allen and I. D. Brown [Acta Cryst. (1991), A47, 655-685].                  #
#                                                                            #
# The current version of the core CIF dictionary is obtainable from          #
# ftp://ftp.iucr.org/pub/cif_core.dic.                                       #
#                                                                            #
# Software is freely available for graphical display of the structure(s)     #
# in this CIF. For information consult the CIF software page                 #
# http://www.iucr.org/resources/cif/software.                                #
#                                                                            #
# This file may be used for bona fide research purposes within the           #
# scientific community so long as proper attribution is given to the journal # 
# article from which it was obtained.                                        #
#                                                                            #
##############################################################################
data_I
_database_code_depnum_ccdc_archive 'CCDC 1018885'
_audit_creation_method     SHELXL-97
_journal_date_recd_electronic     2014-08-10
_journal_date_accepted     2014-08-11
_journal_name_full     'Acta Crystallographica, Section E'
_journal_year     2014
_journal_volume     70
_journal_issue      9
_journal_page_first     o1020
_journal_page_last     o1021
_journal_paper_category     HO
_journal_paper_doi     10.1107/S1600536814018327
_journal_coeditor_code     HG5405
_publ_contact_author_name     ' Julio Zukerman-Schpector '
_publ_contact_author_address
;
Departmento de Qu\'imica,
Universidade Federal de S\~ao Carlos,
13565-905 S\~ao Carlos
SP
Brazil
;
_publ_contact_author_email
;
julio@power.ufscar.br
;
_publ_contact_author_fax     ' +55 16 33518030 '
_publ_contact_author_phone     ' +55 16 33518208 '
_publ_section_title
;
Crystal structure of
(3<i>E</i>)-3-[(4-nitrophenoxy)methyl]-4-phenylbut-3-en-2-one
;
_publ_section_title_footnote     .
loop_
    _publ_author_name
    _publ_author_footnote
    _publ_author_address
    ' Zukerman-Schpector, Julio ' .
;
Departmento de Qu\'imica
Universidade Federal de S\~ao Carlos,
13565-905 S\~ao Carlos
SP
Brazil
;
    ' Maganhi, Stella H.' .
;
Departmento de F\'isica,
Universidade Federal de S\~ao Carlos,
13565-905 S\~ao Carlos
SP
Brazil
;
    'Moran, Paulo J. S.' .
;
Instituto de Qu\'imica,
Universidade Estadual de Campinas,
CP 6154, 13083-970 Campinas, SP
Brazil
;
    'de Paula, Bruno R. S.' .
;
Instituto de Qu\'imica,
Universidade Estadual de Campinas,
CP 6154, 13083-970 Campinas, SP
Brazil
;
    'Nucci Jr, Paulo R.' .
;
Programa de P\'os Graduac\~ao em Biotecnologia
Universidade Federal de S\~ao Carlos,
13565-905 S\~ao Carlos
SP
Brazil
;
    'Tiekink, Edward R. T.' .
;
Department of Chemistry, University of Malaya,
50603 Kuala Lumpur, Malaysia
;
_chemical_name_systematic
;
;
_chemical_name_common     ?
_chemical_formula_moiety     'C17 H15 N O4'
_chemical_formula_sum     'C17 H15 N O4'
_chemical_formula_weight     297.30
_chemical_melting_point     ?
_symmetry_cell_setting     monoclinic
_symmetry_space_group_name_H-M     'P 21/c'
_symmetry_space_group_name_Hall     '-P 2ybc'
loop_
    _symmetry_equiv_pos_as_xyz
    'x, y, z'
    '-x, y+1/2, -z+1/2'
    '-x, -y, -z'
    'x, -y-1/2, z-1/2'
_cell_length_a     12.769(3)
_cell_length_b     9.4607(2)
_cell_length_c     13.0022(4)
_cell_angle_alpha     90.00
_cell_angle_beta     108.1450(10)
_cell_angle_gamma     90.00
_cell_volume     1492.6(4)
_cell_formula_units_Z     4
_cell_measurement_reflns_used     3883
_cell_measurement_theta_min     2.71
_cell_measurement_theta_max     25.13
_cell_measurement_temperature     290(2)
_exptl_crystal_description     irregular
_exptl_crystal_colour     colourless
_exptl_crystal_size_max     0.524
_exptl_crystal_size_mid     0.228
_exptl_crystal_size_min     0.124
_exptl_crystal_density_diffrn     1.323
_exptl_crystal_density_meas     ?
_exptl_crystal_density_method     'not measured'
_exptl_crystal_F_000     624
_exptl_absorpt_coefficient_mu     0.095
_exptl_absorpt_correction_type     multi-scan
_exptl_absorpt_process_details     '(<i>SADABS</i>; Sheldrick, 1996)'
_exptl_absorpt_correction_T_min     0.6856
_exptl_absorpt_correction_T_max     0.7452
_exptl_special_details
;
;
_diffrn_ambient_temperature     290(2)
_diffrn_radiation_type     MoK\a
_diffrn_radiation_wavelength     0.71073
_diffrn_radiation_source     'fine-focus sealed tube'
_diffrn_radiation_monochromator     graphite
_diffrn_measurement_device_type     'Bruker Kappa APEXII CCD'
_diffrn_measurement_method     '\w and \f scans'
_diffrn_detector_area_resol_mean     ?
_diffrn_reflns_number     9377
_diffrn_reflns_av_R_equivalents     0.0209
_diffrn_reflns_av_sigmaI/netI     0.0185
_diffrn_reflns_theta_min     1.68
_diffrn_reflns_theta_max     25.20
_diffrn_reflns_theta_full     25.20
_diffrn_measured_fraction_theta_max     0.990
_diffrn_measured_fraction_theta_full     0.990
_diffrn_reflns_limit_h_min     -9
_diffrn_reflns_limit_h_max     15
_diffrn_reflns_limit_k_min     -11
_diffrn_reflns_limit_k_max     8
_diffrn_reflns_limit_l_min     -15
_diffrn_reflns_limit_l_max     13
_diffrn_standards_number     ?
_diffrn_standards_interval_count     ?
_diffrn_standards_interval_time     ?
_diffrn_standards_decay_%     ?
_refine_special_details
;
Refinement of <i>F</i>^2^ against ALL reflections. The weighted <i>R</i>-factor
<i>wR</i> and goodness of fit <i>S</i> are based on <i>F</i>^2^, conventional
<i>R</i>-factors <i>R</i> are based on <i>F</i>, with <i>F</i> set to zero for
negative <i>F</i>^2^. The threshold expression of <i>F</i>^2^ >
2\s(<i>F</i>^2^) is used only for calculating <i>R</i>-factors(gt) <i>etc</i>.
and is not relevant to the choice of reflections for refinement.
<i>R</i>-factors based on <i>F</i>^2^ are statistically about twice as large
as those based on <i>F</i>, and <i>R</i>- factors based on ALL data will be
even larger.
;
_reflns_number_total     2667
_reflns_number_gt     2118
_reflns_threshold_expression     I>2\s(I)
_refine_ls_structure_factor_coef     Fsqd
_refine_ls_matrix_type     full
_refine_ls_R_factor_all     0.0497
_refine_ls_R_factor_gt     0.0381
_refine_ls_wR_factor_gt     0.1041
_refine_ls_wR_factor_ref     0.1133
_refine_ls_goodness_of_fit_ref     1.063
_refine_ls_restrained_S_all     1.063
_refine_ls_number_reflns     2667
_refine_ls_number_parameters     201
_refine_ls_number_restraints     0
_refine_ls_hydrogen_treatment     constr
_refine_ls_weighting_scheme     calc
_refine_ls_weighting_details
         'calc w=1/[\s^2^(Fo^2^)+(0.0515P)^2^+0.3426P] where P=(Fo^2^+2Fc^2^)/3'
_atom_sites_solution_hydrogens     geom
_atom_sites_solution_primary     direct
_atom_sites_solution_secondary     difmap
_refine_ls_shift/su_max     0.000
_refine_ls_shift/su_mean     0.000
_refine_diff_density_max     0.160
_refine_diff_density_min     -0.115
_refine_ls_extinction_method     SHELXL
_refine_ls_extinction_coef     0.0115(17)
_refine_ls_extinction_expression
                                  'Fc^*^=kFc[1+0.001xFc^2^\l^3^/sin(2\q)]^-1/4^'
loop_
    _atom_type_symbol
    _atom_type_description
    _atom_type_scat_dispersion_real
    _atom_type_scat_dispersion_imag
    _atom_type_scat_source
    'C' 'C' 0.0033 0.0016
                         'International Tables Vol C Tables 4.2.6.8 and 6.1.1.4'
    'H' 'H' 0.0000 0.0000
                         'International Tables Vol C Tables 4.2.6.8 and 6.1.1.4'
    'N' 'N' 0.0061 0.0033
                         'International Tables Vol C Tables 4.2.6.8 and 6.1.1.4'
    'O' 'O' 0.0106 0.0060
                         'International Tables Vol C Tables 4.2.6.8 and 6.1.1.4'
_computing_data_collection     'APEX2 (Bruker, 2009)'
_computing_cell_refinement     'SAINT (Bruker, 2009)'
_computing_data_reduction     'SAINT (Bruker, 2009)'
_computing_structure_solution     'SIR97 (Altomare <i>et al.</i>, 1999)'
_computing_structure_refinement     'SHELXL-97 (Sheldrick, 2008)'
_computing_molecular_graphics
;
ORTEP-3 for Windows (Farrugia, 2012), DIAMOND (Brandenburg,
2006)
;
_computing_publication_material
;
<i>MarvinSketch</i> (Chemaxon, 2010)
and publCIF (Westrip, 2010)
;
loop_
    _atom_site_type_symbol
    _atom_site_label
    _atom_site_fract_x
    _atom_site_fract_y
    _atom_site_fract_z
    _atom_site_U_iso_or_equiv
    _atom_site_adp_type
    _atom_site_calc_flag
    _atom_site_refinement_flags
    _atom_site_occupancy
    _atom_site_symmetry_multiplicity
    _atom_site_disorder_assembly
    _atom_site_disorder_group
    O O1 0.18817(9) 0.97520(13) 0.36449(8) 0.0543(3) Uani d . 1 1 . .
    O O2 0.07283(12) 1.20609(17) 0.47397(12) 0.0841(5) Uani d . 1 1 . .
    O O3 0.28681(13) 1.06055(17) -0.07967(11) 0.0831(5) Uani d . 1 1 . .
    O O4 0.16374(15) 0.90131(18) -0.12490(11) 0.0920(5) Uani d . 1 1 . .
    N N 0.22052(14) 0.98328(17) -0.05788(12) 0.0623(4) Uani d . 1 1 . .
    C C1 0.19856(12) 0.98711(17) 0.26230(12) 0.0448(4) Uani d . 1 1 . .
    C C2 0.27428(14) 1.07139(18) 0.23691(13) 0.0522(4) Uani d . 1 1 . .
    H H2 0.3210 1.1291 0.2893 0.063 Uiso calc R 1 1 . .
    C C3 0.28067(14) 1.06981(18) 0.13101(14) 0.0538(4) Uani d . 1 1 . .
    H H3 0.3328 1.1257 0.1139 0.065 Uiso calc R 1 1 . .
    C C4 0.21123(13) 0.98717(17) 0.05269(12) 0.0483(4) Uani d . 1 1 . .
    C C5 0.13386(14) 0.90499(19) 0.07617(13) 0.0541(4) Uani d . 1 1 . .
    H H5 0.0858 0.8499 0.0227 0.065 Uiso calc R 1 1 . .
    C C6 0.12779(14) 0.90476(19) 0.18155(13) 0.0528(4) Uani d . 1 1 . .
    H H6 0.0755 0.8485 0.1981 0.063 Uiso calc R 1 1 . .
    C C7 0.24741(14) 1.07108(18) 0.44897(12) 0.0503(4) Uani d . 1 1 . .
    H H7A 0.2314 1.1681 0.4251 0.060 Uiso calc R 1 1 . .
    H H7B 0.3261 1.0557 0.4664 0.060 Uiso calc R 1 1 . .
    C C8 0.21127(13) 1.04372(17) 0.54754(12) 0.0473(4) Uani d . 1 1 . .
    C C9 0.11652(14) 1.13064(19) 0.55156(14) 0.0559(4) Uani d . 1 1 . .
    C C10 0.07616(17) 1.1245(2) 0.64904(16) 0.0726(6) Uani d . 1 1 . .
    H H10A 0.0178 1.1918 0.6405 0.109 Uiso calc R 1 1 . .
    H H10B 0.1358 1.1466 0.7131 0.109 Uiso calc R 1 1 . .
    H H10C 0.0492 1.0313 0.6555 0.109 Uiso calc R 1 1 . .
    C C11 0.25497(13) 0.94713(18) 0.62529(12) 0.0475(4) Uani d . 1 1 . .
    H H11 0.2227 0.9440 0.6803 0.057 Uiso calc R 1 1 . .
    C C12 0.34410(13) 0.84741(17) 0.63703(12) 0.0459(4) Uani d . 1 1 . .
    C C13 0.38193(14) 0.80114(19) 0.55154(14) 0.0550(4) Uani d . 1 1 . .
    H H13 0.3484 0.8336 0.4815 0.066 Uiso calc R 1 1 . .
    C C14 0.46774(15) 0.7087(2) 0.57213(15) 0.0612(5) Uani d . 1 1 . .
    H H14 0.4936 0.6793 0.5162 0.073 Uiso calc R 1 1 . .
    C C15 0.51684(15) 0.65826(19) 0.67625(16) 0.0611(5) Uani d . 1 1 . .
    H H15 0.5762 0.5964 0.6894 0.073 Uiso calc R 1 1 . .
    C C16 0.47913(15) 0.69833(19) 0.76078(15) 0.0608(5) Uani d . 1 1 . .
    H H16 0.5117 0.6624 0.8300 0.073 Uiso calc R 1 1 . .
    C C17 0.39348(15) 0.79129(18) 0.74136(13) 0.0531(4) Uani d . 1 1 . .
    H H17 0.3673 0.8180 0.7977 0.064 Uiso calc R 1 1 . .
loop_
    _atom_site_aniso_label
    _atom_site_aniso_U_11
    _atom_site_aniso_U_22
    _atom_site_aniso_U_33
    _atom_site_aniso_U_12
    _atom_site_aniso_U_13
    _atom_site_aniso_U_23
    O1 0.0564(7) 0.0642(7) 0.0451(6) -0.0149(6) 0.0200(5) -0.0061(5)
    O2 0.0779(10) 0.0976(11) 0.0751(9) 0.0393(9) 0.0214(7) 0.0182(8)
    O3 0.0911(11) 0.0998(11) 0.0756(9) -0.0136(9) 0.0507(8) 0.0119(8)
    O4 0.1264(13) 0.1010(12) 0.0552(8) -0.0303(11) 0.0376(8) -0.0145(8)
    N 0.0741(11) 0.0658(10) 0.0540(9) 0.0029(9) 0.0300(8) 0.0076(8)
    C1 0.0415(8) 0.0499(9) 0.0447(8) 0.0009(7) 0.0157(7) 0.0023(7)
    C2 0.0462(9) 0.0575(10) 0.0518(9) -0.0100(8) 0.0135(7) -0.0011(8)
    C3 0.0481(9) 0.0578(10) 0.0591(10) -0.0071(8) 0.0221(8) 0.0081(8)
    C4 0.0495(9) 0.0511(9) 0.0481(8) 0.0033(8) 0.0208(7) 0.0057(7)
    C5 0.0525(10) 0.0609(10) 0.0489(9) -0.0106(8) 0.0160(7) -0.0052(8)
    C6 0.0478(9) 0.0622(10) 0.0518(9) -0.0138(8) 0.0203(7) -0.0042(8)
    C7 0.0500(9) 0.0507(9) 0.0492(9) -0.0047(8) 0.0139(7) -0.0037(7)
    C8 0.0444(9) 0.0505(9) 0.0458(8) -0.0007(7) 0.0124(7) -0.0064(7)
    C9 0.0490(10) 0.0609(11) 0.0543(10) 0.0056(9) 0.0111(8) -0.0054(8)
    C10 0.0601(12) 0.0882(15) 0.0759(12) 0.0178(11) 0.0303(10) -0.0007(11)
    C11 0.0457(9) 0.0556(9) 0.0421(8) -0.0020(8) 0.0149(7) -0.0065(7)
    C12 0.0434(9) 0.0458(8) 0.0475(8) -0.0036(7) 0.0127(7) -0.0038(7)
    C13 0.0553(10) 0.0597(10) 0.0502(9) 0.0060(9) 0.0166(8) -0.0012(8)
    C14 0.0585(11) 0.0613(11) 0.0695(11) 0.0063(9) 0.0282(9) -0.0033(9)
    C15 0.0475(10) 0.0535(10) 0.0817(13) 0.0032(8) 0.0193(9) 0.0038(9)
    C16 0.0577(11) 0.0582(11) 0.0610(10) 0.0024(9) 0.0104(8) 0.0111(8)
    C17 0.0568(10) 0.0517(10) 0.0506(9) -0.0025(8) 0.0164(7) 0.0007(7)
_geom_special_details
;
All s.u.'s (except the s.u. in the dihedral angle between two l.s. planes) are
estimated using the full covariance matrix. The cell s.u.'s are taken into
account individually in the estimation of s.u.'s in distances, angles and
torsion angles; correlations between s.u.'s in cell parameters are only used
when they are defined by crystal symmetry. An approximate (isotropic)
treatment of cell s.u.'s is used for estimating s.u.'s involving l.s. planes.
;
loop_
    _geom_bond_atom_site_label_1
    _geom_bond_atom_site_label_2
    _geom_bond_site_symmetry_2
    _geom_bond_distance
    _geom_bond_publ_flag
    O1 C1 . 1.3804(17) ?
    O1 C7 . 1.4436(19) ?
    O2 C9 . 1.220(2) ?
    O3 N . 1.217(2) ?
    O4 N . 1.222(2) ?
    N C4 . 1.479(2) ?
    C1 C2 . 1.371(2) ?
    C1 C6 . 1.391(2) ?
    C2 C3 . 1.405(2) ?
    C2 H2 . 0.9300 ?
    C3 C4 . 1.368(2) ?
    C3 H3 . 0.9300 ?
    C4 C5 . 1.364(2) ?
    C5 C6 . 1.396(2) ?
    C5 H5 . 0.9300 ?
    C6 H6 . 0.9300 ?
    C7 C8 . 1.514(2) ?
    C7 H7A . 0.9700 ?
    C7 H7B . 0.9700 ?
    C8 C11 . 1.348(2) ?
    C8 C9 . 1.477(2) ?
    C9 C10 . 1.511(3) ?
    C10 H10A . 0.9600 ?
    C10 H10B . 0.9600 ?
    C10 H10C . 0.9600 ?
    C11 C12 . 1.449(2) ?
    C11 H11 . 0.9300 ?
    C12 C17 . 1.409(2) ?
    C12 C13 . 1.412(2) ?
    C13 C14 . 1.362(2) ?
    C13 H13 . 0.9300 ?
    C14 C15 . 1.388(3) ?
    C14 H14 . 0.9300 ?
    C15 C16 . 1.383(3) ?
    C15 H15 . 0.9300 ?
    C16 C17 . 1.364(2) ?
    C16 H16 . 0.9300 ?
    C17 H17 . 0.9300 ?
loop_
    _geom_angle_atom_site_label_1
    _geom_angle_atom_site_label_2
    _geom_angle_atom_site_label_3
    _geom_angle_site_symmetry_1
    _geom_angle_site_symmetry_3
    _geom_angle
    _geom_angle_publ_flag
    C1 O1 C7 . . 119.76(12) ?
    O3 N O4 . . 121.10(16) ?
    O3 N C4 . . 118.91(16) ?
    O4 N C4 . . 119.97(15) ?
    C2 C1 O1 . . 124.46(14) ?
    C2 C1 C6 . . 119.02(14) ?
    O1 C1 C6 . . 116.50(13) ?
    C1 C2 C3 . . 119.38(15) ?
    C1 C2 H2 . . 120.3 ?
    C3 C2 H2 . . 120.3 ?
    C4 C3 C2 . . 120.91(15) ?
    C4 C3 H3 . . 119.5 ?
    C2 C3 H3 . . 119.5 ?
    C5 C4 C3 . . 120.38(15) ?
    C5 C4 N . . 119.08(15) ?
    C3 C4 N . . 120.53(15) ?
    C4 C5 C6 . . 119.06(15) ?
    C4 C5 H5 . . 120.5 ?
    C6 C5 H5 . . 120.5 ?
    C1 C6 C5 . . 121.22(15) ?
    C1 C6 H6 . . 119.4 ?
    C5 C6 H6 . . 119.4 ?
    O1 C7 C8 . . 108.12(13) ?
    O1 C7 H7A . . 110.1 ?
    C8 C7 H7A . . 110.1 ?
    O1 C7 H7B . . 110.1 ?
    C8 C7 H7B . . 110.1 ?
    H7A C7 H7B . . 108.4 ?
    C11 C8 C9 . . 120.21(15) ?
    C11 C8 C7 . . 125.92(15) ?
    C9 C8 C7 . . 113.82(14) ?
    O2 C9 C8 . . 117.72(16) ?
    O2 C9 C10 . . 121.91(16) ?
    C8 C9 C10 . . 120.37(15) ?
    C9 C10 H10A . . 109.5 ?
    C9 C10 H10B . . 109.5 ?
    H10A C10 H10B . . 109.5 ?
    C9 C10 H10C . . 109.5 ?
    H10A C10 H10C . . 109.5 ?
    H10B C10 H10C . . 109.5 ?
    C8 C11 C12 . . 130.43(15) ?
    C8 C11 H11 . . 114.8 ?
    C12 C11 H11 . . 114.8 ?
    C17 C12 C13 . . 118.71(15) ?
    C17 C12 C11 . . 116.61(14) ?
    C13 C12 C11 . . 124.66(14) ?
    C14 C13 C12 . . 119.73(16) ?
    C14 C13 H13 . . 120.1 ?
    C12 C13 H13 . . 120.1 ?
    C13 C14 C15 . . 120.28(17) ?
    C13 C14 H14 . . 119.9 ?
    C15 C14 H14 . . 119.9 ?
    C16 C15 C14 . . 121.17(17) ?
    C16 C15 H15 . . 119.4 ?
    C14 C15 H15 . . 119.4 ?
    C17 C16 C15 . . 119.14(17) ?
    C17 C16 H16 . . 120.4 ?
    C15 C16 H16 . . 120.4 ?
    C16 C17 C12 . . 120.90(16) ?
    C16 C17 H17 . . 119.5 ?
    C12 C17 H17 . . 119.5 ?
loop_
    _geom_torsion_atom_site_label_1
    _geom_torsion_atom_site_label_2
    _geom_torsion_atom_site_label_3
    _geom_torsion_atom_site_label_4
    _geom_torsion_site_symmetry_1
    _geom_torsion_site_symmetry_2
    _geom_torsion_site_symmetry_3
    _geom_torsion_site_symmetry_4
    _geom_torsion
    _geom_torsion_publ_flag
    C7 O1 C1 C2 . . . . 10.0(2) ?
    C7 O1 C1 C6 . . . . -171.34(14) ?
    O1 C1 C2 C3 . . . . 176.97(15) ?
    C6 C1 C2 C3 . . . . -1.7(2) ?
    C1 C2 C3 C4 . . . . 1.1(3) ?
    C2 C3 C4 C5 . . . . 0.3(3) ?
    C2 C3 C4 N . . . . -178.36(15) ?
    O3 N C4 C5 . . . . 177.32(17) ?
    O4 N C4 C5 . . . . -4.2(3) ?
    O3 N C4 C3 . . . . -4.0(3) ?
    O4 N C4 C3 . . . . 174.52(17) ?
    C3 C4 C5 C6 . . . . -1.0(3) ?
    N C4 C5 C6 . . . . 177.68(15) ?
    C2 C1 C6 C5 . . . . 1.0(3) ?
    O1 C1 C6 C5 . . . . -177.76(15) ?
    C4 C5 C6 C1 . . . . 0.4(3) ?
    C1 O1 C7 C8 . . . . 174.07(13) ?
    O1 C7 C8 C11 . . . . 86.91(19) ?
    O1 C7 C8 C9 . . . . -90.67(16) ?
    C11 C8 C9 O2 . . . . -172.68(17) ?
    C7 C8 C9 O2 . . . . 5.0(2) ?
    C11 C8 C9 C10 . . . . 7.2(2) ?
    C7 C8 C9 C10 . . . . -175.10(16) ?
    C9 C8 C11 C12 . . . . 177.64(16) ?
    C7 C8 C11 C12 . . . . 0.2(3) ?
    C8 C11 C12 C17 . . . . 160.93(17) ?
    C8 C11 C12 C13 . . . . -20.7(3) ?
    C17 C12 C13 C14 . . . . -2.8(3) ?
    C11 C12 C13 C14 . . . . 178.89(16) ?
    C12 C13 C14 C15 . . . . 1.0(3) ?
    C13 C14 C15 C16 . . . . 1.0(3) ?
    C14 C15 C16 C17 . . . . -1.3(3) ?
    C15 C16 C17 C12 . . . . -0.6(3) ?
    C13 C12 C17 C16 . . . . 2.6(2) ?
    C11 C12 C17 C16 . . . . -178.98(16) ?
loop_
    _geom_hbond_atom_site_label_D
    _geom_hbond_atom_site_label_H
    _geom_hbond_atom_site_label_A
    _geom_hbond_site_symmetry_A
    _geom_hbond_distance_DH
    _geom_hbond_distance_HA
    _geom_hbond_distance_DA
    _geom_hbond_angle_DHA
    C5 H5 O2 2_545 0.93 2.45 3.140(2) 131
