# Supplementary material for: Crystal structure of (3E)-3-[(4-nitro­phen­oxy)­meth­yl]-4-phenyl­but-3-en-2-one
Source: Acta Crystallogr Sect E Struct Rep Online. 2014 Aug 16;70(Pt 9):o1020–1. doi: 10.1107/S1600536814018327 (PMC4186193; doi:10.1107/S1600536814018327)
Supplement: Supplementary file 2 [file e-70-o1020-Isup2.hkl]

#
# h,k,l, Fc-squared, Fo-squared, sigma(Fo-squared) and status flag
#
data_I
_shelx_title ' rj2'
_shelx_refln_list_code          4
_shelx_F_calc_maximum      190.04
_exptl_crystal_F_000       624.00
_reflns_d_resolution_high  0.8347
 
loop_
 _symmetry_equiv_pos_as_xyz
 'x, y, z'
 '-x, y+1/2, -z+1/2'
 '-x, -y, -z'
 'x, -y-1/2, z-1/2'
 
_cell_length_a    12.7690
_cell_length_b     9.4607
_cell_length_c    13.0022
_cell_angle_alpha  90.000
_cell_angle_beta  108.145
_cell_angle_gamma  90.000
 
_shelx_F_squared_multiplier     1.000
 
loop_
 _refln_index_h
 _refln_index_k
 _refln_index_l
 _refln_F_squared_calc
 _refln_F_squared_meas
 _refln_F_squared_sigma
 _refln_observed_status
   1   0   0      166.51      149.40      1.94 o
   2   0   0    15938.32    16420.02    146.81 o
   3   0   0     9685.03     9741.76     72.23 o
   4   0   0     1008.69      908.44      7.83 o
   5   0   0      375.56      435.57      5.30 o
   6   0   0      150.02      238.07      6.59 o
   7   0   0     1065.68     1187.47     11.95 o
   8   0   0      172.50      238.03      3.64 o
   9   0   0       77.51      122.64      5.94 o
  10   0   0      119.88      173.83      6.94 o
  11   0   0       15.98       32.12      3.89 o
  12   0   0      122.29      154.13      7.07 o
  13   0   0       31.10       30.22      3.96 o
  14   0   0       10.73       14.40      3.15 o
   1   1   0      356.20      295.78      2.11 o
   2   1   0     3432.04     3324.94     17.37 o
   3   1   0     1070.46     1022.74      5.37 o
   4   1   0     4380.89     4425.58     24.12 o
   5   1   0     2377.66     2462.25     14.41 o
   6   1   0      172.90      165.32      2.60 o
   7   1   0       59.43       64.52      1.13 o
   8   1   0        0.01       -0.08      0.26 o
   9   1   0      291.74      315.16      4.59 o
  10   1   0        2.37        2.22      1.12 o
  11   1   0       33.87       34.76      2.14 o
  12   1   0       16.23       18.32      1.77 o
  13   1   0        2.34        5.38      1.91 o
  14   1   0        1.53        2.60      1.52 o
   0   2   0     7839.72     7623.90     92.63 o
   1   2   0     6346.79     6093.89     39.34 o
   2   2   0    36116.32    38720.66    447.09 o
   3   2   0     1938.44     1937.79     11.93 o
   4   2   0     3477.63     3441.79     20.94 o
   5   2   0     1447.01     1511.59     10.32 o
   6   2   0       41.80       45.23      0.88 o
   7   2   0      108.69      113.76      1.54 o
   8   2   0      162.69      159.31      2.25 o
   9   2   0      107.41      112.85      2.92 o
  10   2   0       46.10       46.67      2.52 o
  11   2   0        0.90        1.40      1.05 o
  12   2   0       60.96       61.23      3.31 o
  13   2   0      106.37      108.20      6.18 o
  14   2   0       26.69       29.52      4.00 o
   1   3   0      396.02      380.83      3.43 o
   2   3   0     7275.70     7259.36     47.05 o
   3   3   0      378.31      416.38      3.28 o
   4   3   0      789.07      817.30      6.33 o
   5   3   0     1718.56     1613.42     12.79 o
   6   3   0      177.98      214.60      2.40 o
   7   3   0       64.64       68.27      1.22 o
   8   3   0       35.85       31.79      1.48 o
   9   3   0        0.65        7.17      1.30 o
  10   3   0      213.11      192.85      5.40 o
  11   3   0       77.07       71.98      3.39 o
  13   3   0        1.94       -0.51      1.30 o
  14   3   0        0.70       -0.90      1.85 o
   0   4   0        1.08        2.23      0.37 o
   1   4   0      160.63      154.25      1.63 o
   2   4   0      802.68      822.83      6.44 o
   3   4   0      186.12      181.09      2.00 o
   4   4   0     1183.22     1176.34      9.70 o
   5   4   0     2282.74     2177.45     15.76 o
   6   4   0       38.71       42.51      1.11 o
   7   4   0      498.40      511.03      6.49 o
   8   4   0      288.24      296.69      5.26 o
   9   4   0        1.71       -0.31      1.31 o
  10   4   0      205.91      194.24      5.39 o
  11   4   0       14.26       14.86      2.88 o
  12   4   0       28.05       23.62      3.64 o
  13   4   0        8.22        3.97      2.26 o
   1   5   0       40.45       46.09      1.01 o
   2   5   0      891.21      936.38      8.02 o
   3   5   0      315.42      279.18      2.72 o
   4   5   0      752.58      728.15      5.90 o
   6   5   0       33.92       37.73      2.03 o
   7   5   0        0.77        1.19      0.86 o
   8   5   0       67.90       69.85      8.51 o
   9   5   0        3.22        3.65      1.74 o
  10   5   0        2.78        5.62      2.08 o
  11   5   0       30.66       30.66      4.16 o
  12   5   0       11.59        7.42      2.62 o
  13   5   0       13.82       10.26      2.82 o
   1   6   0      145.30      163.09      2.40 o
   2   6   0      208.01      207.21      2.81 o
   3   6   0       91.14      127.05      2.11 o
   4   6   0        6.77        6.56      0.79 o
   5   6   0      437.42      428.06      6.83 o
   6   6   0      257.11      344.74      7.46 o
   7   6   0      861.64      779.47     19.72 o
   8   6   0      143.63      129.31      9.99 o
   9   6   0       38.54       50.23      2.95 o
  10   6   0       48.47       37.78      4.44 o
  11   6   0        1.53       -1.33      1.33 o
   1   7   0       76.26       83.42      2.29 o
   2   7   0       55.65       56.00      1.90 o
   3   7   0        8.54        6.60      0.90 o
   4   7   0       25.95       21.67      1.70 o
   5   7   0       30.37       32.32      2.11 o
   6   7   0      134.25      135.50      3.78 o
   8   7   0       59.02       67.69      3.30 o
   9   7   0       10.88       14.83      3.08 o
  10   7   0       16.24       14.47      3.14 o
  11   7   0        0.09        0.15      1.70 o
   0   8   0      148.81      148.54      4.74 o
   1   8   0      216.07      225.80      4.27 o
   2   8   0        3.95        5.07      1.05 o
   3   8   0      118.96      120.78      3.03 o
   4   8   0      155.57      170.19      3.90 o
   5   8   0       56.07       53.66      2.58 o
   6   8   0       63.92       63.98      2.73 o
   7   8   0       31.32       33.18      4.33 o
   8   8   0       55.70       67.73      3.47 o
   9   8   0       75.08       59.75      5.75 o
  10   8   0        8.77        5.59      2.50 o
   1   9   0       44.38       45.44      2.90 o
   2   9   0        0.16        0.55      0.80 o
   3   9   0      338.26      335.93      5.83 o
   4   9   0        3.76        2.52      0.96 o
   5   9   0       40.48       39.48      2.23 o
   6   9   0       69.59       90.89      3.13 o
   7   9   0       12.14       13.44      2.08 o
   8   9   0        0.48        0.62      1.38 o
   0  10   0       20.68       22.91      3.66 o
   1  10   0        1.70        0.13      0.91 o
   2  10   0       27.52       27.05      1.95 o
   3  10   0       44.06       45.73      2.49 o
   4  10   0       33.03       37.61      2.29 o
   5  10   0       21.97       21.85      1.85 o
   6  10   0        0.04       -0.57      0.97 o
   1  11   0       89.90      102.83      3.41 o
   2  11   0        0.70        0.00      1.07 o
   3  11   0       17.40       16.71      1.85 o
 -14   1   1        1.01        1.98      1.35 o
 -13   1   1       11.56       12.91      1.63 o
 -12   1   1        3.31        3.35      0.89 o
 -11   1   1       19.64       23.56      1.54 o
 -10   1   1        9.78        7.96      1.09 o
  -9   1   1       91.77       90.52      3.05 o
  -8   1   1       40.31       40.48      0.90 o
  -7   1   1     1128.27     1222.26      8.73 o
  -6   1   1       52.18       50.17      0.90 o
  -5   1   1      591.51      621.39      3.91 o
  -4   1   1      125.85      141.68      1.19 o
  -3   1   1     2464.59     2321.27     11.70 o
  -2   1   1      191.97      176.52      1.18 o
  -1   1   1      146.68      123.53      0.94 o
   0   1   1       70.77       70.62      0.68 o
   1   1   1     1468.35     1386.75      7.30 o
   2   1   1     1475.67     1398.30      7.76 o
   3   1   1       72.77       74.66      0.78 o
   4   1   1      560.67      540.19      4.00 o
   5   1   1      144.06      154.09      2.08 o
   6   1   1      321.93      321.25      3.05 o
   7   1   1      194.13      181.56      2.16 o
   8   1   1       15.78       19.03      0.81 o
   9   1   1       14.03       14.33      1.56 o
  10   1   1       38.61       34.27      2.78 o
  11   1   1      160.74      177.09      4.29 o
  12   1   1      202.25      212.36      6.17 o
  13   1   1       52.43       53.29      3.69 o
  14   1   1      108.19      105.84      4.73 o
 -14   2   1        2.10        1.38      1.30 o
 -13   2   1       23.43       16.89      2.12 o
 -12   2   1        0.85        0.41      0.82 o
 -11   2   1       34.67       34.32      2.10 o
 -10   2   1        4.78        4.43      0.93 o
  -9   2   1       23.02       24.59      1.58 o
  -8   2   1      117.84      128.28      1.87 o
  -7   2   1        5.40        3.94      0.59 o
  -6   2   1      138.16      168.30      1.86 o
  -5   2   1      800.93      828.59      5.64 o
  -4   2   1      270.09      290.09      2.07 o
  -3   2   1    10693.64    10869.34     83.55 o
  -2   2   1     1099.20     1067.09      6.14 o
  -1   2   1       85.90       74.56      0.80 o
   0   2   1      183.59      152.04      1.23 o
   1   2   1     2396.64     2211.20     14.30 o
   2   2   1    27823.59    28876.21    270.57 o
   3   2   1      348.14      337.07      2.64 o
   4   2   1      260.98      266.50      2.32 o
   5   2   1      436.25      444.06      3.59 o
   6   2   1       19.48       15.80      0.60 o
   7   2   1      181.39      172.11      2.12 o
   8   2   1       82.61       85.93      1.61 o
   9   2   1       68.93       69.98      2.35 o
  10   2   1      280.05      279.29     10.90 o
  11   2   1       44.05       43.71      3.13 o
  12   2   1       94.38      100.20      4.49 o
  13   2   1        1.94        4.36      1.86 o
 -14   3   1        0.01       -1.51      1.65 o
 -13   3   1        4.71        2.49      1.38 o
 -12   3   1        4.24        2.60      1.30 o
 -11   3   1        4.51        4.00      1.04 o
 -10   3   1       14.99       13.12      1.38 o
  -9   3   1       37.53       36.96      1.91 o
  -8   3   1        0.32        0.27      0.49 o
  -7   3   1       35.74       34.65      0.90 o
  -6   3   1        4.86        8.81      0.49 o
  -5   3   1      592.38      650.41      4.95 o
  -4   3   1     1302.58     1277.62      8.80 o
  -3   3   1     2175.57     2212.38     13.77 o
  -2   3   1       82.84       79.91      0.98 o
  -1   3   1     3240.28     3153.88     21.91 o
   0   3   1     1165.87     1149.34      9.07 o
   1   3   1      404.01      374.66      3.37 o
   2   3   1       95.30       77.58      1.04 o
   3   3   1      673.55      669.70      5.24 o
   4   3   1       11.86       18.44      0.63 o
   5   3   1      197.23      208.87      2.39 o
   6   3   1     1210.60     1234.47     13.05 o
   7   3   1      247.90      247.10      2.78 o
   8   3   1        9.73       11.40      1.21 o
   9   3   1      196.20      194.23      6.25 o
  10   3   1       57.73       64.86      3.22 o
  11   3   1       51.47       53.30      7.58 o
  12   3   1       60.59       59.55      3.59 o
  13   3   1        0.36       -1.17      1.17 o
 -13   4   1        0.79        1.86      2.05 o
 -12   4   1        0.25       -1.50      1.50 o
 -11   4   1       48.76       36.77      3.27 o
 -10   4   1       42.85       45.19      3.41 o
  -9   4   1        0.18        1.56      1.47 o
  -8   4   1        0.02        0.46      0.86 o
  -7   4   1        1.29        1.22      0.53 o
  -6   4   1      303.82      310.58      3.48 o
  -5   4   1     3031.13     3032.96     20.03 o
  -4   4   1      389.16      423.16      3.53 o
  -3   4   1      158.10      170.05      2.12 o
  -2   4   1       40.77       36.96      1.20 o
  -1   4   1       99.21       97.83      1.45 o
   0   4   1       90.16       78.30      1.17 o
   1   4   1      590.61      621.42      5.39 o
   2   4   1       13.19       10.16      0.51 o
   3   4   1      258.56      248.84      2.56 o
   4   4   1     4366.25     4388.05     33.06 o
   5   4   1       10.53       11.10      0.66 o
   6   4   1      317.01      341.65      3.65 o
   7   4   1      196.35      171.65      3.47 o
   8   4   1      236.97      229.08      5.62 o
   9   4   1      213.68      193.38      7.95 o
  10   4   1      253.08      231.22      9.04 o
  11   4   1        4.55        1.88      1.85 o
  12   4   1       59.67       55.48      5.33 o
  13   4   1        0.72        4.27      2.23 o
 -13   5   1        9.71       15.44      3.29 o
 -12   5   1        4.02        3.71      2.11 o
 -11   5   1        7.06        6.08      2.18 o
 -10   5   1       27.97       28.41      2.52 o
  -9   5   1       22.81       11.63      1.71 o
  -8   5   1      111.03       86.98      5.04 o
  -7   5   1      149.60      147.73      4.39 o
  -6   5   1        0.28        0.31      0.55 o
  -5   5   1       49.63       50.48      1.64 o
  -4   5   1      116.03      115.36      1.86 o
  -3   5   1       81.61       86.17      1.56 o
  -2   5   1      413.46      447.36      4.12 o
  -1   5   1      202.22      182.27      2.16 o
   0   5   1      296.80      280.50      2.88 o
   1   5   1      185.93      180.13      2.28 o
   2   5   1      420.93      415.54      4.21 o
   3   5   1        8.49        8.60      0.58 o
   4   5   1     1568.08     1562.43     11.83 o
   5   5   1       12.77       11.56      0.78 o
   6   5   1      134.06      132.76      3.11 o
   7   5   1      814.86      756.60     12.35 o
   8   5   1      135.39      129.81      6.38 o
   9   5   1      390.15      359.90     11.81 o
  10   5   1       28.12       32.16      4.04 o
  11   5   1        4.70        4.43      2.01 o
  12   5   1        0.76        1.20      1.76 o
 -12   6   1        4.08        5.66      2.43 o
 -11   6   1       14.65       12.37      2.91 o
 -10   6   1        1.18        1.44      1.23 o
  -9   6   1       50.30       46.07      2.89 o
  -8   6   1       12.05       11.47      1.72 o
  -7   6   1      234.88      196.27      5.40 o
  -6   6   1       78.48       73.73      4.18 o
  -5   6   1       56.19       57.12      5.82 o
  -4   6   1      199.87      198.62      4.05 o
  -3   6   1       87.37       95.77      1.94 o
  -2   6   1        0.35        0.31      0.35 o
  -1   6   1        7.83        6.79      0.59 o
   0   6   1       18.07       20.18      0.82 o
   1   6   1      128.68      129.02      1.87 o
   2   6   1        6.96        5.43      0.55 o
   3   6   1      222.11      231.28      3.06 o
   4   6   1       32.35       32.72      1.67 o
   5   6   1      308.05      309.41      4.76 o
   6   6   1      635.54      615.80      9.00 o
   7   6   1        0.06        1.52      1.06 o
   8   6   1      508.73      492.25     13.54 o
   9   6   1       18.35       12.82      2.84 o
  10   6   1       18.80       15.30      3.18 o
  11   6   1        0.05        1.01      1.93 o
 -11   7   1        7.77        8.43      2.61 o
 -10   7   1        6.56        4.11      1.45 o
  -9   7   1       55.50       40.87      3.53 o
  -8   7   1       46.39       45.13      3.66 o
  -7   7   1      203.88      185.68      6.32 o
  -6   7   1       34.56       33.59      3.10 o
  -5   7   1       59.88       57.08      2.41 o
  -4   7   1        0.52        1.10      0.73 o
  -3   7   1        7.16        9.24      1.32 o
  -2   7   1       21.11       24.03      1.47 o
  -1   7   1        0.00       -0.09      0.49 o
   0   7   1        1.61        1.91      0.65 o
   1   7   1        4.14        3.75      0.74 o
   2   7   1       39.36       42.12      2.43 o
   3   7   1        1.92        1.26      0.78 o
   4   7   1      432.99      410.84      6.01 o
   5   7   1      351.94      312.88      8.66 o
   6   7   1      590.84      558.95     13.44 o
   7   7   1      131.35      134.36      4.51 o
   8   7   1       13.97       12.60      2.81 o
   9   7   1       46.46       42.69      4.74 o
  10   7   1        2.54        3.02      2.01 o
  11   7   1        7.09        5.12      2.43 o
 -10   8   1       16.52       10.83      3.06 o
  -9   8   1        2.81        3.85      1.60 o
  -8   8   1       13.51       15.30      2.07 o
  -7   8   1        1.17       -0.41      1.08 o
  -6   8   1       84.72       82.26      3.73 o
  -5   8   1       19.77       20.40      1.57 o
  -4   8   1       34.24       32.51      1.88 o
  -3   8   1        5.52        7.09      1.27 o
  -2   8   1        0.67       -0.61      0.61 o
  -1   8   1        7.67        7.90      1.18 o
   0   8   1       52.61       49.20      1.99 o
   1   8   1       20.24       17.89      1.43 o
   2   8   1       56.00       66.96      2.27 o
   3   8   1      129.10      132.22      4.20 o
   4   8   1        2.99        3.16      1.10 o
   5   8   1      112.85      111.43      3.51 o
   6   8   1       35.62       36.32      2.40 o
   7   8   1       31.54       33.37      2.36 o
   8   8   1        6.86        4.43      2.21 o
   9   8   1       80.28       73.38      5.78 o
  -9   9   1       57.73       58.34      3.73 o
  -8   9   1        8.62        4.93      1.59 o
  -7   9   1        1.08        0.74      0.96 o
  -6   9   1        0.06        0.18      0.90 o
  -5   9   1       30.53       34.62      2.08 o
  -4   9   1        0.06       -0.52      0.79 o
  -3   9   1       40.82       43.02      2.69 o
  -2   9   1       27.07       29.86      1.94 o
  -1   9   1       11.13       11.77      1.36 o
   0   9   1       53.54       60.03      2.28 o
   1   9   1       10.31       10.27      1.25 o
   2   9   1      111.82      108.70      3.09 o
   3   9   1       11.36       14.32      1.45 o
   4   9   1       72.90       69.29      2.55 o
   5   9   1       65.78       66.51      3.03 o
   6   9   1        0.57        0.17      1.01 o
   7   9   1       41.45       30.48      3.15 o
   8   9   1       44.59       45.84      5.32 o
  -7  10   1        0.12        0.67      1.31 o
  -6  10   1        0.01       -0.17      0.98 o
  -5  10   1        1.37        1.94      1.01 o
  -4  10   1        7.89        8.39      1.30 o
  -3  10   1        1.42        3.13      1.03 o
  -2  10   1       54.02       60.36      2.72 o
  -1  10   1        0.58        1.82      0.92 o
   0  10   1       39.48       42.17      2.37 o
   1  10   1       39.52       48.64      2.93 o
   2  10   1       32.96       28.81      2.03 o
   3  10   1        0.53        0.22      0.88 o
   4  10   1       10.22        9.20      1.38 o
   5  10   1        4.70        3.38      1.13 o
   6  10   1        1.91        2.22      1.07 o
  -3  11   1       14.59       15.41      1.95 o
  -2  11   1        4.07        7.13      1.37 o
  -1  11   1       66.85       75.09      3.00 o
   0  11   1       41.33       42.26      2.54 o
   1  11   1        2.89        1.28      1.08 o
   2  11   1       32.43       33.72      3.07 o
   3  11   1        8.61       10.28      2.22 o
 -14   0   2        7.96        9.18      1.92 o
 -13   0   2        0.00       -0.50      1.49 o
 -12   0   2       12.46       12.55      1.79 o
 -11   0   2       25.31       23.82      3.12 o
 -10   0   2       14.97       13.50      1.58 o
  -9   0   2     1367.70     1512.74     22.25 o
  -8   0   2      141.70      152.63      2.71 o
  -7   0   2     2514.28     2710.61     25.65 o
  -6   0   2     2319.48     2253.66     18.96 o
  -5   0   2       26.58       38.30      0.74 o
  -4   0   2     2795.10     2753.57     20.33 o
  -3   0   2     3238.20     3112.02     21.36 o
  -2   0   2     3479.34     3305.75     24.58 o
  -1   0   2     7286.30     6989.63    131.72 o
   0   0   2     1798.27     1735.74     18.39 o
   1   0   2      739.71      756.18      7.27 o
   2   0   2      683.23      585.79      6.44 o
   3   0   2     1661.47     1493.88     43.05 o
   4   0   2     1520.52     1449.46     15.80 o
   5   0   2       19.90       24.80      1.98 o
   6   0   2       57.35       48.67      1.92 o
   7   0   2      123.69      125.65      2.63 o
   8   0   2       40.03       42.00      1.40 o
   9   0   2        3.65        3.77      0.90 o
  10   0   2      121.73      127.69      6.16 o
  11   0   2       27.44       24.64      3.38 o
  12   0   2       19.20       22.03      3.56 o
  13   0   2      133.98      140.20      7.52 o
 -14   1   2       11.75       12.69      3.06 o
 -13   1   2        3.76        4.25      1.02 o
 -12   1   2        7.06        7.17      1.05 o
 -11   1   2       13.89       15.02      1.28 o
 -10   1   2       21.60       24.14      1.64 o
  -9   1   2       18.85       20.03      2.48 o
  -8   1   2      123.14      126.40      1.65 o
  -7   1   2      253.92      264.05      2.53 o
  -6   1   2       61.57       77.83      1.03 o
  -5   1   2       36.74       31.85      0.53 o
  -4   1   2      289.90      260.57      1.75 o
  -3   1   2      890.13      884.80      4.87 o
  -2   1   2     1562.69     1478.76      8.58 o
  -1   1   2      781.75      702.85      5.37 o
   0   1   2     1809.81     1714.50     14.00 o
   1   1   2     5228.35     5027.69     32.28 o
   2   1   2      130.77      131.05      1.41 o
   3   1   2       95.68       89.94      0.98 o
   4   1   2       68.44       71.23      1.00 o
   5   1   2      273.75      256.48      2.90 o
   6   1   2        9.01        7.45      0.50 o
   7   1   2        6.13        6.47      0.47 o
   8   1   2      216.25      225.75      3.15 o
   9   1   2       29.34       33.68      2.97 o
  10   1   2       77.40       76.02      3.40 o
  11   1   2        6.78        5.43      1.46 o
  12   1   2        4.59        3.03      2.12 o
  13   1   2        0.39       -0.29      1.26 o
 -14   2   2        1.71        1.01      1.59 o
 -13   2   2        0.14       -0.59      0.84 o
 -12   2   2        4.52        7.20      1.20 o
 -11   2   2      187.10      200.32      4.39 o
 -10   2   2       71.41       66.28      2.82 o
  -9   2   2      180.53      181.54      3.77 o
  -8   2   2      127.04      129.45      1.60 o
  -7   2   2      499.84      559.35      4.25 o
  -6   2   2       58.49       65.24      1.02 o
  -5   2   2     1180.59     1286.82      8.42 o
  -4   2   2     2627.59     2557.29     15.72 o
  -3   2   2      209.76      225.07      1.83 o
  -2   2   2      260.52      248.06      2.33 o
  -1   2   2     2609.14     2533.77     20.65 o
   0   2   2      316.42      268.21      2.22 o
   1   2   2       50.87       53.27      0.69 o
   2   2   2     1116.49     1082.58      7.77 o
   3   2   2       72.61       61.65      0.87 o
   4   2   2        1.69        3.50      0.29 o
   5   2   2        3.26        3.07      0.61 o
   6   2   2      101.58      101.74      1.45 o
   7   2   2       71.47       66.40      1.22 o
   8   2   2       70.54       68.49      2.42 o
   9   2   2       10.50       12.59      1.28 o
  10   2   2        3.85        0.92      1.06 o
  11   2   2       81.64       86.95      6.95 o
  12   2   2        2.26        1.02      1.31 o
  13   2   2       24.76       20.70      2.58 o
 -14   3   2        1.79        0.68      1.86 o
 -13   3   2       11.21        4.97      2.22 o
 -12   3   2       23.94       20.51      1.78 o
 -11   3   2       30.05       37.53      2.63 o
 -10   3   2        0.32        1.44      0.89 o
  -9   3   2      159.18      158.24      3.60 o
  -8   3   2      198.65      184.63      4.83 o
  -7   3   2      228.62      247.29      2.97 o
  -6   3   2       57.08       57.30      1.28 o
  -5   3   2      548.45      547.13      5.03 o
  -4   3   2        7.52        9.88      0.43 o
  -3   3   2        7.78       11.25      0.45 o
  -2   3   2       83.07       80.98      1.26 o
  -1   3   2        1.84        2.10      0.25 o
   0   3   2      286.38      290.30      2.56 o
   1   3   2      307.34      322.83      2.77 o
   2   3   2      144.62      137.00      1.52 o
   3   3   2     1104.57     1095.13      8.13 o
   4   3   2      263.15      247.22      2.30 o
   5   3   2       42.48       41.88      0.87 o
   6   3   2       37.26       42.47      1.54 o
   7   3   2      106.94      100.68      1.82 o
   8   3   2      409.70      397.62      9.22 o
   9   3   2        4.29        2.75      0.87 o
  10   3   2      243.45      240.92      6.54 o
  11   3   2       74.33       72.61      9.21 o
  12   3   2        2.98       -1.10      1.10 o
  13   3   2        0.66        0.54      1.45 o
 -14   4   2       45.97       44.40      4.87 o
 -13   4   2       40.34       41.81      4.63 o
 -12   4   2       12.49       10.23      3.43 o
 -11   4   2        4.76        4.64      1.33 o
 -10   4   2       22.39       21.73      2.19 o
  -9   4   2       62.88       61.72      2.91 o
  -8   4   2        5.13        5.03      1.16 o
  -7   4   2       67.97       68.71      1.59 o
  -6   4   2        8.59        7.31      0.53 o
  -5   4   2       92.69      109.88      2.06 o
  -4   4   2        4.30        1.86      0.34 o
  -3   4   2      207.70      206.54      2.70 o
  -2   4   2      620.00      623.66      7.33 o
  -1   4   2      619.26      626.04      6.75 o
   0   4   2      237.01      226.15      2.73 o
   1   4   2      432.06      423.41      3.99 o
   2   4   2      274.10      258.34      2.57 o
   3   4   2      154.37      145.65      1.97 o
   4   4   2      599.33      569.59      5.28 o
   5   4   2      261.11      255.95      2.97 o
   6   4   2       57.50       59.82      1.52 o
   7   4   2      125.78      132.82      5.15 o
   8   4   2       13.41       13.79      1.60 o
   9   4   2        0.32        0.95      1.47 o
  10   4   2        1.35        0.12      1.50 o
  11   4   2        7.57        5.98      2.21 o
  12   4   2       16.82       15.91      3.13 o
 -13   5   2       34.33       28.36      4.03 o
 -12   5   2        0.08        1.85      1.33 o
 -11   5   2        1.56        0.37      1.13 o
 -10   5   2       23.53       26.46      2.46 o
  -9   5   2       16.71       13.01      2.52 o
  -8   5   2       12.54       12.17      1.67 o
  -7   5   2      126.44      126.08      4.10 o
  -6   5   2      207.38      189.14      3.69 o
  -5   5   2       86.27       87.86      1.52 o
  -4   5   2       17.94       21.18      0.82 o
  -3   5   2        8.69        5.84      0.50 o
  -2   5   2        0.57        0.15      0.27 o
  -1   5   2      360.20      362.97      4.11 o
   0   5   2       22.54       22.83      0.89 o
   1   5   2        1.09        0.68      1.11 o
   2   5   2        0.20        0.27      0.30 o
   3   5   2       56.69       57.94      1.16 o
   4   5   2       20.91       22.66      0.85 o
   5   5   2      177.00      182.47      2.64 o
   6   5   2      460.07      442.53      6.87 o
   7   5   2       58.14       63.96      3.82 o
   8   5   2      133.30      138.05      5.87 o
   9   5   2       15.36       16.96      3.00 o
  10   5   2        2.37        2.04      1.71 o
  11   5   2        0.14        0.32      1.64 o
  12   5   2       17.59       14.65      3.21 o
 -12   6   2        6.20        8.04      2.69 o
 -11   6   2       42.44       45.38      3.35 o
 -10   6   2        2.87       -0.37      1.97 o
  -9   6   2        1.56       -0.28      0.95 o
  -8   6   2       10.58        6.41      2.21 o
  -7   6   2        8.24        5.64      1.95 o
  -6   6   2        0.47        0.29      0.83 o
  -5   6   2        1.84        1.63      0.81 o
  -4   6   2        7.36        7.47      0.68 o
  -3   6   2       72.84       74.99      2.05 o
  -2   6   2      223.96      253.34      4.10 o
  -1   6   2        1.63        0.27      0.31 o
   0   6   2        2.61        2.45      0.44 o
   1   6   2       72.71       79.09      1.96 o
   2   6   2       27.02       30.62      1.20 o
   3   6   2       23.11       22.81      1.16 o
   4   6   2       30.50       29.24      1.32 o
   5   6   2       56.92       61.47      2.10 o
   6   6   2      148.64      133.69      4.49 o
   7   6   2       10.14       10.20      1.38 o
   8   6   2       14.74       13.84      2.81 o
   9   6   2        0.58        1.39      1.64 o
  10   6   2       11.08        6.97      2.35 o
  11   6   2        8.49        9.11      2.68 o
 -11   7   2        1.85        2.23      1.48 o
 -10   7   2       29.43       28.52      2.75 o
  -9   7   2       41.83       35.75      4.72 o
  -8   7   2        4.32        3.67      1.31 o
  -7   7   2       10.12       11.05      3.47 o
  -6   7   2        0.25        1.38      1.02 o
  -5   7   2       19.36       18.20      1.81 o
  -4   7   2        4.72        5.26      0.77 o
  -3   7   2       43.48       44.74      1.98 o
  -2   7   2       29.07       24.68      1.50 o
  -1   7   2       11.22       10.73      1.05 o
   0   7   2       17.78       19.41      1.35 o
   1   7   2       81.45       73.10      2.16 o
   2   7   2       14.66       16.84      1.47 o
   3   7   2      114.31      112.81      4.12 o
   4   7   2        8.15        9.27      1.23 o
   5   7   2       72.67       68.98      2.22 o
   6   7   2       48.42       50.09      2.46 o
   7   7   2       40.26       32.07      3.73 o
   8   7   2        2.23        3.16      1.83 o
   9   7   2        2.95       -0.85      1.53 o
  10   7   2        2.61        3.47      2.07 o
 -10   8   2       25.87       23.19      2.66 o
  -9   8   2        0.47        2.80      1.42 o
  -8   8   2        1.02       -0.45      1.10 o
  -7   8   2        7.98        5.92      1.19 o
  -6   8   2        0.47        1.42      0.87 o
  -5   8   2       36.96       33.93      2.40 o
  -4   8   2       29.27       27.33      1.70 o
  -3   8   2        8.94       10.68      1.19 o
  -2   8   2       36.49       38.52      1.97 o
  -1   8   2       31.94       32.87      1.83 o
   0   8   2        0.11        0.01      0.65 o
   1   8   2        0.27       -0.50      0.67 o
   2   8   2        2.49        1.05      0.74 o
   3   8   2       59.22       63.27      3.15 o
   4   8   2       21.12       19.23      2.28 o
   5   8   2       10.52       11.78      1.93 o
   6   8   2        1.32        2.25      1.42 o
   7   8   2        7.56        9.48      1.89 o
   8   8   2       40.61       37.07      4.65 o
   9   8   2        0.66        0.15      1.77 o
  -9   9   2        8.93       12.81      2.20 o
  -8   9   2        1.39        0.50      1.27 o
  -7   9   2        1.69        2.78      1.43 o
  -6   9   2        3.13        1.35      1.38 o
  -5   9   2       57.09       54.05      2.61 o
  -4   9   2        7.13        6.38      1.28 o
  -3   9   2       39.14       37.74      2.54 o
  -2   9   2        2.36        2.42      0.87 o
  -1   9   2       17.68       19.69      1.61 o
   0   9   2       57.16       54.89      2.35 o
   1   9   2       35.99       40.38      2.18 o
   2   9   2        0.00       -0.03      0.75 o
   3   9   2       52.45       52.74      2.44 o
   4   9   2        9.35        8.71      1.43 o
   5   9   2        0.82       -0.67      0.94 o
   6   9   2       17.30       14.45      3.99 o
   7   9   2        1.45        1.04      1.47 o
   8   9   2        4.02        1.17      2.30 o
  -7  10   2        0.97        0.08      1.27 o
  -6  10   2        8.01        9.73      1.99 o
  -5  10   2        2.09        1.82      1.17 o
  -4  10   2        5.06        6.64      1.21 o
  -3  10   2       37.59       36.99      2.26 o
  -2  10   2        5.78        3.06      1.02 o
  -1  10   2        6.76        7.94      1.27 o
   0  10   2        2.64        1.36      0.97 o
   1  10   2        6.18        3.96      1.09 o
   2  10   2        0.66        1.61      0.96 o
   3  10   2        3.06        1.73      0.96 o
   4  10   2        5.04        4.09      1.13 o
   5  10   2        3.36        3.44      1.13 o
  -3  11   2       12.28       13.46      1.64 o
  -2  11   2        3.79        4.88      1.24 o
  -1  11   2        0.09        0.00      0.93 o
   0  11   2       14.19       16.23      1.73 o
   1  11   2        0.16       -0.91      0.91 o
   2  11   2        2.82        4.52      1.24 o
 -15   1   3        0.52       -0.43      2.33 o
 -14   1   3        1.84        2.33      1.13 o
 -13   1   3        8.55       10.30      1.53 o
 -12   1   3        0.33       -0.42      0.65 o
 -11   1   3        0.29        0.08      0.61 o
 -10   1   3       19.24       22.04      1.52 o
  -9   1   3       96.75      113.81      2.42 o
  -8   1   3      316.08      313.78      2.95 o
  -7   1   3      537.86      594.32      4.39 o
  -6   1   3       30.68       27.48      0.66 o
  -5   1   3      412.03      406.98      3.05 o
  -4   1   3       50.48       45.71      0.58 o
  -3   1   3     1164.97     1182.33      8.47 o
  -2   1   3      342.74      293.80      2.46 o
  -1   1   3     2528.65     2456.94     22.43 o
   0   1   3        9.05       10.77      0.39 o
   1   1   3     3318.77     3029.24     27.56 o
   2   1   3       77.34       86.81      1.03 o
   3   1   3      605.75      577.40      5.24 o
   4   1   3      250.83      250.71      2.95 o
   5   1   3      789.16      781.64      6.48 o
   6   1   3        0.71        0.44      0.24 o
   7   1   3      325.44      332.97      3.48 o
   8   1   3      197.31      193.57      3.05 o
   9   1   3        0.20       -0.50      0.50 o
  10   1   3        1.03        2.41      1.09 o
  11   1   3       47.91       42.81      3.83 o
  12   1   3       53.92       59.04      3.96 o
  13   1   3        2.42        1.94      1.45 o
 -14   2   3       67.69       62.71      3.49 o
 -13   2   3       19.98       20.83      2.35 o
 -12   2   3      169.51      166.73      4.18 o
 -11   2   3        2.75        3.61      0.88 o
 -10   2   3      137.12      126.66      3.16 o
  -9   2   3        7.31        8.17      0.84 o
  -8   2   3      122.45      134.79      1.73 o
  -7   2   3      214.30      232.41      2.35 o
  -6   2   3       70.54       73.97      1.10 o
  -5   2   3     1858.47     1884.25     12.59 o
  -4   2   3      155.20      128.28      1.33 o
  -3   2   3     1112.56     1072.10      7.79 o
  -2   2   3      777.07      716.01      5.70 o
  -1   2   3      276.14      261.95      2.58 o
   0   2   3        0.80        0.40      0.31 o
   1   2   3     1492.04     1427.77     20.50 o
   2   2   3      424.73      434.47      3.65 o
   3   2   3      605.86      646.07      4.96 o
   4   2   3       55.10       54.70      0.85 o
   5   2   3       93.88      119.24      1.53 o
   6   2   3       25.01       19.98      0.71 o
   7   2   3      169.40      171.95      4.10 o
   8   2   3       78.86       80.70      1.99 o
   9   2   3       45.61       49.02      2.36 o
  10   2   3       22.56       20.82      2.24 o
  11   2   3        0.22       -0.78      1.81 o
  12   2   3       15.58       15.69      2.28 o
  13   2   3        1.24        1.19      1.44 o
 -14   3   3        4.25        2.71      1.94 o
 -13   3   3        2.25        3.42      1.46 o
 -12   3   3        0.01       -0.07      1.57 o
 -11   3   3       12.92       10.39      1.66 o
 -10   3   3       26.61       25.96      1.77 o
  -9   3   3        6.52       19.22      1.81 o
  -8   3   3        5.50        7.39      0.93 o
  -7   3   3       52.54       55.76      1.62 o
  -6   3   3        7.91       10.71      0.58 o
  -5   3   3       35.57       34.32      0.82 o
  -4   3   3      115.22      116.69      1.50 o
  -3   3   3      277.28      261.20      2.66 o
  -2   3   3       67.20       65.63      1.04 o
  -1   3   3        0.23        0.33      0.21 o
   0   3   3     1625.33     1538.82     11.91 o
   1   3   3      710.14      696.20      7.09 o
   2   3   3      110.12      110.08      2.34 o
   3   3   3     1650.11     1738.04     16.52 o
   4   3   3        2.08        1.89      0.36 o
   5   3   3      806.88      818.65      7.02 o
   6   3   3       16.90       25.16      1.16 o
   7   3   3       54.67       51.49      1.71 o
   8   3   3        1.09        3.17      0.95 o
   9   3   3       57.37       55.03      2.27 o
  10   3   3       20.77       20.45      2.33 o
  11   3   3        0.06       -0.98      1.10 o
  12   3   3       19.28       22.50      2.75 o
 -14   4   3       21.20       13.91      2.90 o
 -13   4   3        1.77        1.12      1.36 o
 -12   4   3      135.96      118.92      9.77 o
 -11   4   3        2.70        0.73      1.36 o
 -10   4   3       58.65       50.05      2.79 o
  -9   4   3        0.02       -0.28      0.83 o
  -8   4   3      141.86      131.03      3.26 o
  -7   4   3       42.02       42.76      1.40 o
  -6   4   3       18.52       20.67      0.88 o
  -5   4   3      560.08      620.98      8.18 o
  -4   4   3      164.44      159.68      1.91 o
  -3   4   3     2352.45     2441.86     18.78 o
  -2   4   3      100.17      100.97      1.86 o
  -1   4   3      485.97      480.42      5.44 o
   0   4   3      271.21      295.56      3.28 o
   1   4   3      644.73      655.71      6.34 o
   2   4   3      120.92      127.38      1.75 o
   3   4   3     1093.80     1133.35     10.28 o
   4   4   3      103.92       96.66      1.69 o
   5   4   3        0.69        2.56      0.39 o
   6   4   3      254.09      252.67      4.18 o
   7   4   3      185.54      169.20      5.97 o
   8   4   3        0.01        0.20      1.65 o
   9   4   3       27.09       24.26      3.39 o
  10   4   3       15.51       13.66      2.77 o
  11   4   3        3.86        6.49      2.35 o
  12   4   3        0.04        0.13      1.79 o
 -13   5   3       11.61        9.55      1.92 o
 -12   5   3        5.07        3.09      1.52 o
 -11   5   3        3.14        1.78      1.25 o
 -10   5   3       14.12       13.20      1.88 o
  -9   5   3        0.34        0.66      1.12 o
  -8   5   3       79.92       73.77      3.92 o
  -7   5   3      130.83      130.38      3.29 o
  -6   5   3       30.24       28.51      1.30 o
  -5   5   3      127.55      141.84      2.33 o
  -4   5   3       77.39       79.43      1.61 o
  -3   5   3      219.33      228.84      3.41 o
  -2   5   3      409.49      416.69      4.40 o
  -1   5   3       53.13       53.52      1.25 o
   0   5   3      537.24      542.07      7.57 o
   1   5   3        2.11        2.26      0.44 o
   2   5   3      608.76      624.05      6.37 o
   3   5   3      940.52      945.19      9.03 o
   4   5   3        0.04        0.15      0.54 o
   5   5   3       26.67       33.69      2.69 o
   6   5   3      118.85      107.93      5.63 o
   7   5   3       33.85       34.98      2.88 o
   8   5   3        0.15       -0.18      1.05 o
   9   5   3       56.87       50.60      4.76 o
  10   5   3       21.03       15.79      3.01 o
  11   5   3        0.75       -1.34      1.34 o
 -12   6   3        4.51        3.34      1.58 o
 -11   6   3        4.26        6.52      1.67 o
 -10   6   3       79.95       75.09      3.69 o
  -9   6   3       37.52       82.30      5.24 o
  -8   6   3       45.28       40.49      3.62 o
  -7   6   3        0.02       -0.84      0.84 o
  -6   6   3        3.57        9.50      1.13 o
  -5   6   3       14.64       14.44      1.06 o
  -4   6   3       48.90       53.83      1.75 o
  -3   6   3      106.82      121.72      2.45 o
  -2   6   3      539.97      541.23      5.87 o
  -1   6   3      996.71     1025.90      9.82 o
   0   6   3        0.69        2.18      0.54 o
   1   6   3      178.87      175.78      3.09 o
   2   6   3      118.67      112.60      2.95 o
   3   6   3       49.78       63.33      2.28 o
   4   6   3       13.00       12.33      1.03 o
   5   6   3      396.52      377.71      6.47 o
   6   6   3      111.58      198.12     12.86 o
   7   6   3        5.06        8.76      1.29 o
   8   6   3       79.13       82.91      5.45 o
   9   6   3       19.25       24.79      3.68 o
  10   6   3        0.02       -0.26      1.54 o
  11   6   3        0.21        1.67      1.90 o
 -12   7   3        1.34       -0.32      2.40 o
 -11   7   3       12.55       11.20      2.04 o
 -10   7   3       13.83       13.07      2.02 o
  -9   7   3        1.64        2.74      1.29 o
  -8   7   3        2.32        1.19      1.21 o
  -7   7   3        4.51        4.16      2.10 o
  -6   7   3       38.38       35.30      2.93 o
  -5   7   3       15.03       17.25      1.82 o
  -4   7   3        6.08        4.90      1.11 o
  -3   7   3       30.47       33.36      1.87 o
  -2   7   3      270.82      277.25      5.24 o
  -1   7   3       18.73       20.31      1.17 o
   0   7   3      332.56      336.62      5.22 o
   1   7   3      156.50      154.18      4.14 o
   2   7   3       91.04       90.18      2.81 o
   3   7   3      119.92      124.43      3.34 o
   4   7   3       27.57       30.12      1.68 o
   5   7   3        1.92       -0.10      0.64 o
   6   7   3        2.20        0.41      1.91 o
   7   7   3       34.95       33.44      2.95 o
   8   7   3       56.18       50.59      5.11 o
   9   7   3        0.23       -0.96      1.43 o
  10   7   3        8.48        7.23      2.60 o
 -10   8   3        0.12       -0.99      0.99 o
  -9   8   3        2.82        2.19      2.06 o
  -8   8   3        1.02        0.29      1.20 o
  -7   8   3       44.67       42.52      3.23 o
  -6   8   3        8.41       10.06      2.31 o
  -5   8   3       55.55       47.55      2.30 o
  -4   8   3       64.61       67.06      2.28 o
  -3   8   3        0.09       -0.46      0.63 o
  -2   8   3       35.40       30.90      1.80 o
  -1   8   3       46.86       45.89      2.00 o
   0   8   3        7.12        8.83      1.19 o
   1   8   3      250.73      252.33      4.63 o
   2   8   3        2.49       -0.93      1.19 o
   3   8   3       23.42       24.40      1.93 o
   4   8   3       30.66       37.83      4.13 o
   5   8   3       16.27       16.83      1.83 o
   6   8   3       14.44       16.34      2.57 o
   7   8   3        2.72        3.81      1.56 o
   8   8   3       31.06       37.70      4.86 o
  -9   9   3        1.42       11.01      1.98 o
  -8   9   3        1.10        1.19      1.36 o
  -7   9   3       10.10        6.04      2.67 o
  -6   9   3        1.65        0.69      1.24 o
  -5   9   3        4.69        5.36      1.59 o
  -4   9   3       56.87       56.27      3.50 o
  -3   9   3       12.07       22.81      1.63 o
  -2   9   3       15.38       15.91      1.43 o
  -1   9   3        0.94       -0.21      0.71 o
   0   9   3       11.34       13.30      1.39 o
   1   9   3       29.15       33.16      2.00 o
   2   9   3       11.50       11.71      1.34 o
   3   9   3       12.38       12.11      1.37 o
   4   9   3       37.52       39.84      2.59 o
   5   9   3        0.59        0.64      1.40 o
   6   9   3        1.37        0.05      1.30 o
   7   9   3        1.07       -0.15      1.37 o
  -7  10   3        3.50        3.82      1.65 o
  -6  10   3       10.68        7.44      2.69 o
  -5  10   3       12.52       15.91      4.22 o
  -4  10   3       15.32       11.24      2.06 o
  -3  10   3        9.23        9.29      1.43 o
  -2  10   3        6.80        5.78      1.19 o
  -1  10   3        4.07        3.42      1.05 o
   0  10   3       18.05       15.63      1.62 o
   1  10   3        0.09       -0.23      0.83 o
   2  10   3       22.05       23.89      2.22 o
   3  10   3        0.03       -0.82      0.82 o
   4  10   3       15.05       13.86      1.57 o
   5  10   3        4.92        0.37      1.38 o
  -3  11   3        7.72        5.33      1.55 o
  -2  11   3        3.37        2.29      2.45 o
  -1  11   3        9.25        6.08      1.26 o
   0  11   3        1.40        1.33      1.27 o
   1  11   3        3.62        1.96      1.14 o
 -15   0   4        2.45        4.05      2.78 o
 -14   0   4       25.94       19.54      3.90 o
 -13   0   4       17.74       18.16      3.50 o
 -12   0   4      111.64      113.11      4.11 o
 -11   0   4      181.99      185.72      7.26 o
 -10   0   4      194.37      192.25      5.04 o
  -9   0   4      118.57      120.83      3.02 o
  -8   0   4      151.31      163.53      2.80 o
  -7   0   4        2.87        3.47      0.49 o
  -6   0   4      475.63      479.28      5.46 o
  -5   0   4      321.06      281.82      3.02 o
  -4   0   4     5005.98     5262.39     47.92 o
  -3   0   4     1940.91     1746.42     16.23 o
  -2   0   4     1563.72     1506.31     23.56 o
  -1   0   4     1792.41     1659.21     32.57 o
   0   0   4      479.67      450.68      6.92 o
   1   0   4       40.65       46.27      1.76 o
   2   0   4     1380.31     1374.96     26.31 o
   3   0   4      442.19      443.93      6.76 o
   4   0   4     2278.31     2502.17     45.01 o
   5   0   4      564.72      622.21     12.38 o
   6   0   4      367.22      368.09      8.25 o
   7   0   4      548.74      585.08     12.50 o
   8   0   4      188.43      187.42      4.52 o
   9   0   4        4.22        3.45      0.92 o
  10   0   4       86.46      107.83      6.17 o
  11   0   4      323.79      345.76     12.28 o
  12   0   4       11.47       11.45      2.88 o
 -15   1   4        0.11        1.01      1.66 o
 -14   1   4        5.40        3.54      1.80 o
 -13   1   4       36.11       42.50      2.68 o
 -12   1   4       37.08       40.83      2.48 o
 -11   1   4       15.28       18.69      1.69 o
 -10   1   4        4.66        4.56      1.12 o
  -9   1   4      114.97      110.58      2.11 o
  -8   1   4       60.10       58.99      1.14 o
  -7   1   4        4.32        5.17      0.39 o
  -6   1   4      257.07      280.94      2.68 o
  -5   1   4      282.83      311.99      2.77 o
  -4   1   4      292.46      288.94      2.81 o
  -3   1   4        1.92        1.62      0.22 o
  -2   1   4     1888.42     1857.27     17.13 o
  -1   1   4      187.23      184.69      2.46 o
   0   1   4     1223.78     1185.93     11.18 o
   1   1   4      567.28      513.54      9.66 o
   2   1   4      676.35      657.39      5.41 o
   3   1   4      312.82      323.15      2.92 o
   4   1   4        0.04        0.14      0.22 o
   5   1   4       36.42       46.32      1.12 o
   6   1   4       72.95       81.08      1.79 o
   7   1   4       30.62       32.94      1.14 o
   8   1   4        0.30        0.26      0.58 o
   9   1   4       66.83       69.83      1.94 o
  10   1   4       52.19       44.83      3.26 o
  11   1   4      125.76      122.05      4.89 o
  12   1   4       19.14       16.64      2.47 o
 -15   2   4        5.51       10.36      2.60 o
 -14   2   4        4.89        5.32      1.34 o
 -13   2   4       49.53       49.73      2.78 o
 -12   2   4        0.10        0.07      1.02 o
 -11   2   4       39.47       47.05      3.00 o
 -10   2   4       41.54       33.28      2.05 o
  -9   2   4        1.19        0.96      0.55 o
  -8   2   4       52.82       59.89      1.18 o
  -7   2   4        0.00        0.21      0.26 o
  -6   2   4     1105.87     1195.13      9.09 o
  -5   2   4       28.32       22.73      0.75 o
  -4   2   4        2.14        0.76      0.23 o
  -3   2   4      132.40      115.25      1.34 o
  -2   2   4      943.48      930.84      9.07 o
  -1   2   4      197.03      166.69      2.22 o
   0   2   4     2449.55     2374.75     25.53 o
   1   2   4       76.97       62.84      1.39 o
   2   2   4     1337.25     1455.17     11.14 o
   3   2   4        0.46        0.23      0.25 o
   4   2   4      200.97      227.60      2.44 o
   5   2   4      230.90      251.06      2.81 o
   6   2   4      118.32      127.35      2.64 o
   7   2   4       62.96       69.89      2.07 o
   8   2   4        0.43        0.22      0.48 o
   9   2   4      507.50      505.32     10.25 o
  10   2   4       24.49       25.77      2.59 o
  11   2   4        0.68        1.49      1.27 o
  12   2   4       21.65       22.68      4.46 o
 -14   3   4        4.93        4.87      1.64 o
 -13   3   4       17.15       20.04      3.29 o
 -12   3   4       30.73       29.65      2.73 o
 -11   3   4        6.37        5.51      2.69 o
 -10   3   4        1.76       -0.47      0.83 o
  -9   3   4        1.73        3.53      1.13 o
  -8   3   4        9.32       12.73      1.39 o
  -7   3   4      177.76      183.31      2.32 o
  -6   3   4        7.14        9.78      0.79 o
  -5   3   4      531.58      561.47      4.39 o
  -4   3   4      285.30      261.66      3.27 o
  -3   3   4      113.10      124.51      1.57 o
  -2   3   4      798.27      777.51      7.93 o
  -1   3   4     1414.21     1437.43     12.15 o
   0   3   4       33.24       40.74      1.49 o
   1   3   4      709.35      754.69      8.08 o
   2   3   4      657.99      682.24      5.76 o
   3   3   4      565.08      538.90      4.82 o
   4   3   4     1187.60     1200.33      9.48 o
   5   3   4       31.60       29.41      0.71 o
   6   3   4       31.16       29.80      1.00 o
   7   3   4      168.40      163.55      2.88 o
   8   3   4       21.99       22.89      1.67 o
   9   3   4      203.80      204.57      4.62 o
  10   3   4       23.90       25.00      2.63 o
  11   3   4        0.32       -0.64      1.13 o
  12   3   4       11.26        5.75      1.94 o
 -14   4   4       11.16       13.69      3.96 o
 -13   4   4        2.29        1.25      1.27 o
 -12   4   4        4.20        7.94      1.81 o
 -11   4   4        1.80       -0.38      1.08 o
 -10   4   4        5.74        2.41      1.16 o
  -9   4   4        3.50        2.21      1.11 o
  -8   4   4       25.87       30.82      4.00 o
  -7   4   4       30.64       27.22      1.19 o
  -6   4   4      177.83      202.00      2.42 o
  -5   4   4       21.51       29.34      0.81 o
  -4   4   4      366.92      386.46      3.55 o
  -3   4   4      146.93      153.04      2.29 o
  -2   4   4        0.01        0.12      0.42 o
  -1   4   4      113.41      115.14      7.50 o
   0   4   4      914.21      972.93      8.73 o
   1   4   4       42.23       44.29      0.94 o
   2   4   4        5.24        3.61      0.39 o
   3   4   4       27.41       28.87      0.85 o
   4   4   4        2.90        3.27      0.37 o
   5   4   4        7.04        8.05      0.65 o
   6   4   4       68.29       64.92      1.99 o
   7   4   4      187.10      175.21      4.66 o
   8   4   4        0.19        0.10      0.77 o
   9   4   4       11.08       11.49      3.07 o
  10   4   4       14.12       12.89      2.78 o
  11   4   4        0.56       -0.61      1.41 o
 -13   5   4        0.20        0.51      1.35 o
 -12   5   4        0.05        0.08      1.17 o
 -11   5   4        0.44        0.74      1.18 o
 -10   5   4       21.83       20.01      2.25 o
  -9   5   4       13.97       15.54      1.98 o
  -8   5   4        6.70        3.19      0.89 o
  -7   5   4        2.15        0.77      0.67 o
  -6   5   4       32.36       27.67      1.22 o
  -5   5   4       54.79       52.93      1.36 o
  -4   5   4        6.54        7.81      0.64 o
  -3   5   4        9.42       11.59      0.92 o
  -2   5   4      161.91      171.40      3.02 o
  -1   5   4        0.56        0.54      0.42 o
   0   5   4      421.28      426.76      5.78 o
   1   5   4      225.26      227.79      2.98 o
   2   5   4      232.12      238.43      2.82 o
   3   5   4       17.81       20.16      0.86 o
   4   5   4       63.30       66.08      1.54 o
   5   5   4      569.44      570.75      7.11 o
   6   5   4       13.43       13.08      1.11 o
   7   5   4       73.99       77.19      2.61 o
   8   5   4       39.46       37.37      2.65 o
   9   5   4        4.68        2.61      1.76 o
  10   5   4        5.69        6.89      2.32 o
  11   5   4        3.90        1.23      1.82 o
 -12   6   4       20.74       19.09      3.03 o
 -11   6   4        5.23        0.60      1.31 o
 -10   6   4        5.41        3.82      1.38 o
  -9   6   4        2.59        1.94      1.19 o
  -8   6   4        0.46        1.97      1.12 o
  -7   6   4        0.62       -0.27      0.50 o
  -6   6   4       41.14       38.23      1.55 o
  -5   6   4       53.00       57.26      1.47 o
  -4   6   4        0.07       -0.09      0.40 o
  -3   6   4      243.87      247.77      5.97 o
  -2   6   4       16.27       18.60      1.70 o
  -1   6   4      335.58      339.66      4.82 o
   0   6   4       61.85       64.93      1.81 o
   1   6   4       47.81       46.61      1.76 o
   2   6   4        2.16        2.76      0.71 o
   3   6   4        1.03        2.71      0.99 o
   4   6   4       24.42       26.35      1.44 o
   5   6   4       14.53       14.72      1.41 o
   6   6   4        1.49        1.25      0.85 o
   7   6   4       20.63       18.90      1.69 o
   8   6   4        0.31       -1.29      1.29 o
   9   6   4        5.95        3.05      1.92 o
  10   6   4       13.42       18.03      3.39 o
 -12   7   4        0.00        0.11      1.39 o
 -11   7   4        9.40       10.18      1.98 o
 -10   7   4        0.58       -1.08      1.08 o
  -9   7   4        9.48        8.64      1.79 o
  -8   7   4        4.28        4.86      1.43 o
  -7   7   4       21.30       20.31      2.27 o
  -6   7   4       30.10       27.99      1.84 o
  -5   7   4        9.38       10.22      1.11 o
  -4   7   4        4.09        2.50      0.80 o
  -3   7   4        0.90        1.59      0.87 o
  -2   7   4        3.30        2.81      1.61 o
  -1   7   4        1.41        1.20      0.70 o
   0   7   4        5.94        7.84      1.31 o
   1   7   4        0.14       -0.15      0.59 o
   2   7   4        4.21        3.35      0.87 o
   3   7   4       47.39       51.47      1.90 o
   4   7   4       72.95       73.18      2.20 o
   5   7   4       20.62       19.08      1.70 o
   6   7   4       25.77       21.92      1.83 o
   7   7   4        8.70        6.74      1.63 o
   8   7   4        0.62       -0.49      1.64 o
   9   7   4        0.09       -1.22      1.66 o
 -10   8   4        5.50        5.30      1.74 o
  -9   8   4        7.42        8.27      1.84 o
  -8   8   4       13.00       11.03      1.93 o
  -7   8   4        1.52       -1.07      1.07 o
  -6   8   4       31.48       32.51      5.22 o
  -5   8   4        2.94        2.24      0.92 o
  -4   8   4       63.92       63.74      2.53 o
  -3   8   4       37.60       35.04      2.33 o
  -2   8   4        9.84       10.84      1.19 o
  -1   8   4       72.83       66.66      2.25 o
   0   8   4        9.58       10.50      1.15 o
   1   8   4       11.74       10.42      1.42 o
   2   8   4      103.64      105.01      5.64 o
   3   8   4       21.61       24.09      1.92 o
   4   8   4        0.39        0.42      0.75 o
   5   8   4        2.60        0.78      1.64 o
   6   8   4        0.17       -0.14      1.23 o
   7   8   4       18.27       21.41      2.68 o
   8   8   4        0.39       12.70      3.13 o
  -9   9   4        1.23        1.30      1.56 o
  -8   9   4       23.88       21.67      2.57 o
  -7   9   4        4.59        6.19      1.69 o
  -6   9   4       10.58        7.94      1.70 o
  -5   9   4        0.53        1.76      1.20 o
  -4   9   4       16.55       14.77      2.10 o
  -3   9   4        4.07        4.03      1.08 o
  -2   9   4       23.16       27.28      1.83 o
  -1   9   4       23.20       26.92      1.83 o
   0   9   4      117.41      122.79      3.29 o
   1   9   4        0.37       -0.53      0.78 o
   2   9   4       39.16       38.58      2.16 o
   3   9   4        0.00       -0.45      1.11 o
   4   9   4        0.34       -0.52      1.14 o
   5   9   4       15.56       19.58      3.92 o
   6   9   4        0.31       -0.33      1.87 o
  -6  10   4        0.90        0.74      2.19 o
  -5  10   4        0.37        0.16      1.72 o
  -4  10   4        2.60        1.36      1.38 o
  -3  10   4        8.37       12.32      2.12 o
  -2  10   4       19.34       21.40      1.85 o
  -1  10   4       10.34        9.67      1.34 o
   0  10   4       53.27       61.94      2.68 o
   1  10   4       38.10       35.06      2.89 o
   2  10   4        5.92        8.16      1.32 o
   3  10   4        4.01        2.95      1.08 o
   4  10   4        3.24        4.06      1.92 o
 -15   1   5        4.26        4.22      2.05 o
 -14   1   5       62.86       67.12      4.75 o
 -13   1   5        4.21        6.50      1.88 o
 -12   1   5       13.07       13.27      1.58 o
 -11   1   5      228.43      231.70      5.03 o
 -10   1   5      115.75      127.08      3.76 o
  -9   1   5      344.95      340.08      5.71 o
  -8   1   5        5.64        5.26      0.45 o
  -7   1   5       32.86       25.93      0.78 o
  -6   1   5       53.05       46.97      0.84 o
  -5   1   5      459.06      460.34      4.25 o
  -4   1   5       74.67       93.15      1.46 o
  -3   1   5       13.45       12.04      0.78 o
  -2   1   5      472.44      438.36      4.66 o
  -1   1   5       13.18       15.33      0.65 o
   0   1   5      296.85      259.80      3.59 o
   1   1   5      127.86      127.10      2.24 o
   2   1   5       81.04       87.35      2.00 o
   3   1   5        8.12        5.33      0.39 o
   4   1   5       48.28       44.75      0.87 o
   5   1   5      118.42      126.74      2.03 o
   6   1   5        0.21        0.39      0.36 o
   7   1   5       14.97       13.23      0.92 o
   8   1   5       62.99       61.10      2.29 o
   9   1   5       47.48       43.64      2.13 o
  10   1   5        2.71        1.63      1.35 o
  11   1   5       71.41       69.96      4.17 o
  12   1   5       10.47       11.22      2.19 o
 -15   2   5        2.33        0.67      1.77 o
 -14   2   5        5.35        1.47      3.12 o
 -13   2   5       11.83       11.26      2.74 o
 -12   2   5      120.09      110.38      4.16 o
 -11   2   5       12.90       11.15      1.68 o
 -10   2   5       14.50       17.68      2.99 o
  -9   2   5      316.97      299.74      4.40 o
  -8   2   5        2.03        2.19      0.37 o
  -7   2   5      594.39      579.44      4.91 o
  -6   2   5      694.50      709.38      6.31 o
  -5   2   5      279.56      256.90      3.16 o
  -4   2   5     1613.70     1715.53     14.78 o
  -3   2   5       58.80       56.49      0.80 o
  -2   2   5      192.09      202.31      2.58 o
  -1   2   5      173.86      180.50      2.47 o
   0   2   5      110.08      112.42      2.61 o
   1   2   5       72.64       70.23      2.98 o
   2   2   5      446.32      458.22      4.94 o
   3   2   5      282.95      256.76      2.63 o
   4   2   5      185.51      172.34      2.20 o
   5   2   5       27.15       26.52      0.84 o
   6   2   5      261.68      270.31      3.71 o
   7   2   5        5.21        6.45      0.64 o
   8   2   5        1.37        1.81      0.58 o
   9   2   5       42.80       38.60      2.06 o
  10   2   5        0.12       -0.31      1.88 o
  11   2   5        5.94        3.96      1.55 o
 -14   3   5        8.19        2.97      2.64 o
 -13   3   5        1.09       -0.08      1.17 o
 -12   3   5       31.84       28.01      2.60 o
 -11   3   5       83.20       73.84      3.85 o
 -10   3   5       14.73       13.97      1.75 o
  -9   3   5        9.78        8.90      1.09 o
  -8   3   5      215.54      207.40      3.29 o
  -7   3   5      745.45      706.05      5.86 o
  -6   3   5        0.69        1.07      0.34 o
  -5   3   5       67.05       66.62      1.47 o
  -4   3   5       49.95       63.01      1.26 o
  -3   3   5       53.02       56.86      0.87 o
  -2   3   5       35.59       31.93      0.91 o
  -1   3   5       24.40       23.65      0.69 o
   0   3   5        0.81        0.12      0.18 o
   1   3   5      275.22      270.24      3.28 o
   2   3   5      135.09      126.94      1.58 o
   3   3   5        7.76        6.94      0.45 o
   4   3   5        0.47        0.14      0.26 o
   5   3   5       93.97       94.93      1.58 o
   6   3   5       19.68       21.02      0.94 o
   7   3   5      377.84      374.75      4.64 o
   8   3   5      150.38      154.33      6.72 o
   9   3   5        3.51        3.70      1.42 o
  10   3   5       36.56       38.40      3.26 o
  11   3   5        5.62        3.79      1.80 o
 -14   4   5       32.57       30.65      3.09 o
 -13   4   5        3.46        8.94      1.89 o
 -12   4   5       30.54       26.33      2.65 o
 -11   4   5       95.21       88.97      3.87 o
 -10   4   5      239.56      219.75     11.47 o
  -9   4   5      238.55      264.93     11.23 o
  -8   4   5        2.85        3.13      0.83 o
  -7   4   5        2.59        2.04      0.39 o
  -6   4   5       12.99       13.79      0.84 o
  -5   4   5        7.13        7.01      0.51 o
  -4   4   5      100.74       99.16      2.24 o
  -3   4   5      524.74      483.49      4.57 o
  -2   4   5       51.73       47.18      1.29 o
  -1   4   5        7.05        4.88      0.43 o
   0   4   5      262.89      265.89      3.00 o
   1   4   5      238.18      230.07      2.75 o
   2   4   5      226.29      228.20      2.80 o
   3   4   5       19.30       22.36      0.87 o
   4   4   5      164.49      173.57      2.31 o
   5   4   5      230.62      230.08      3.12 o
   6   4   5      182.25      173.26      2.72 o
   7   4   5        0.00       -0.23      1.61 o
   8   4   5        0.54        1.38      0.90 o
   9   4   5        7.65        8.11      1.44 o
  10   4   5       11.51        4.88      2.20 o
  11   4   5        2.64        3.10      2.10 o
 -13   5   5       14.78       13.37      2.25 o
 -12   5   5       21.86       19.42      2.42 o
 -11   5   5       69.19       69.93      3.69 o
 -10   5   5        0.10        2.86      1.21 o
  -9   5   5       17.53       12.73      1.84 o
  -8   5   5      181.37      176.96      4.09 o
  -7   5   5      371.52      350.95      6.13 o
  -6   5   5       51.31       54.58      2.87 o
  -5   5   5      202.11      204.43      3.20 o
  -4   5   5       21.32       18.63      1.19 o
  -3   5   5        4.24        4.57      0.54 o
  -2   5   5       34.37       29.06      1.10 o
  -1   5   5       98.95       98.26      1.91 o
   0   5   5       17.92       20.21      1.12 o
   1   5   5      171.97      153.21      2.27 o
   2   5   5      161.50      173.18      2.52 o
   3   5   5       11.47       14.24      0.81 o
   4   5   5       48.61       48.46      1.35 o
   5   5   5       19.65       18.01      1.19 o
   6   5   5      197.88      206.24      7.83 o
   7   5   5       21.72       19.75      1.61 o
   8   5   5       85.03       74.60      3.30 o
   9   5   5        0.25       -0.46      1.38 o
  10   5   5        2.63       -1.00      1.52 o
 -12   6   5       11.43        9.92      1.99 o
 -11   6   5        3.75        3.51      2.66 o
 -10   6   5       11.76        9.99      1.84 o
  -9   6   5       46.04       51.02      5.31 o
  -8   6   5      106.64       92.99      3.96 o
  -7   6   5        0.53        0.89      0.73 o
  -6   6   5        6.15        6.12      1.16 o
  -5   6   5      147.48      143.88      3.52 o
  -4   6   5      326.61      338.44      5.72 o
  -3   6   5        9.58        9.51      0.80 o
  -2   6   5        9.83       11.93      0.86 o
  -1   6   5      192.50      192.65      3.13 o
   0   6   5       33.97       35.97      1.95 o
   1   6   5        9.70       13.03      0.77 o
   2   6   5       76.08       86.18      1.85 o
   3   6   5      161.62      153.49      2.97 o
   4   6   5      415.96      417.43      7.45 o
   5   6   5       10.31       16.28      1.96 o
   6   6   5       10.29        9.68      1.30 o
   7   6   5       16.46       15.71      1.58 o
   8   6   5        0.51       -0.47      1.51 o
   9   6   5        0.04        1.97      1.84 o
 -11   7   5       47.08       44.36      3.60 o
 -10   7   5        0.01       -1.10      1.10 o
  -9   7   5      154.57      130.30      5.04 o
  -8   7   5        1.73       -0.45      1.02 o
  -7   7   5        1.55        1.37      1.14 o
  -6   7   5      220.78      211.02      5.51 o
  -5   7   5      244.67      244.92      5.09 o
  -4   7   5        4.09        3.64      0.93 o
  -3   7   5        6.18        7.01      1.01 o
  -2   7   5       39.97       44.07      1.61 o
  -1   7   5       10.05        9.84      0.94 o
   0   7   5       88.63       99.02      2.38 o
   1   7   5       19.61       21.38      1.88 o
   2   7   5      260.89      245.50      3.66 o
   3   7   5       16.53       17.84      1.34 o
   4   7   5        0.34       -0.30      0.74 o
   5   7   5        4.08        4.00      1.05 o
   6   7   5       55.09       54.34      2.53 o
   7   7   5       12.16       10.69      1.94 o
   8   7   5        0.40        1.64      1.87 o
 -10   8   5        0.56       -0.23      1.80 o
  -9   8   5        3.18        4.83      2.08 o
  -8   8   5        0.00        0.60      1.34 o
  -7   8   5       40.62       41.66      3.29 o
  -6   8   5       35.37       39.42      3.21 o
  -5   8   5       57.70       41.87      3.19 o
  -4   8   5       17.17       18.05      2.25 o
  -3   8   5      112.74      117.47      3.42 o
  -2   8   5       21.85       21.28      1.97 o
  -1   8   5       12.37       11.22      1.38 o
   0   8   5       24.99       20.67      1.52 o
   1   8   5       20.02       15.21      1.58 o
   2   8   5       58.72       62.36      3.04 o
   3   8   5       46.53       49.49      3.45 o
   4   8   5       40.34       42.44      2.50 o
   5   8   5       10.86        9.31      1.82 o
   6   8   5       22.58       18.86      2.44 o
   7   8   5        5.70        3.21      2.29 o
  -9   9   5       38.44       38.49      3.49 o
  -8   9   5       13.39       12.16      3.52 o
  -7   9   5       88.61       94.29      4.48 o
  -6   9   5        1.12        0.82      1.29 o
  -5   9   5        0.79       -1.03      1.03 o
  -4   9   5       27.51       29.78      2.90 o
  -3   9   5        5.58        3.23      1.36 o
  -2   9   5       19.22       19.49      1.85 o
  -1   9   5        0.29        0.42      0.89 o
   0   9   5       32.95       30.50      1.96 o
   1   9   5        9.36       10.28      1.30 o
   2   9   5       39.95       43.12      2.63 o
   3   9   5       16.41       19.08      3.37 o
   4   9   5        1.96        1.72      2.47 o
   5   9   5        0.47       -0.04      2.07 o
  -6  10   5        0.27        1.69      1.41 o
  -5  10   5        0.67       -0.03      1.46 o
  -4  10   5        8.42        8.04      1.91 o
  -3  10   5       11.01       13.93      2.58 o
  -2  10   5        3.52        3.01      1.57 o
  -1  10   5        1.04       -1.08      1.37 o
   0  10   5        2.75        2.46      1.02 o
   1  10   5        0.03       -0.03      0.91 o
   2  10   5        0.53        0.64      1.42 o
   3  10   5        2.66        1.58      1.24 o
 -15   0   6       60.53       59.28      6.78 o
 -14   0   6        1.68       -1.90      1.90 o
 -13   0   6       71.41       74.79      7.11 o
 -12   0   6      250.52      288.58     11.73 o
 -11   0   6      473.55      474.21     15.28 o
 -10   0   6       10.08       16.59      1.34 o
  -9   0   6       29.11       56.99      1.93 o
  -8   0   6        0.29        0.13      0.51 o
  -7   0   6       67.77       91.56      2.52 o
  -6   0   6      192.85      247.14      3.31 o
  -5   0   6     3937.94     4103.68     43.75 o
  -4   0   6     7748.38     8166.58    201.11 o
  -3   0   6      893.36     1003.23     11.45 o
  -2   0   6     6821.40     7454.83    140.52 o
  -1   0   6     1114.21     1124.70     23.46 o
   0   0   6     1540.78     1570.95     21.90 o
   1   0   6      283.84      261.44      4.89 o
   2   0   6        0.01        1.71      0.27 o
   3   0   6       43.16       43.09      1.15 o
   4   0   6      516.63      581.79      7.33 o
   5   0   6      264.06      252.12      3.98 o
   6   0   6        0.04        4.60      0.69 o
   7   0   6       58.42       57.20      1.87 o
   8   0   6       86.76       92.01      3.07 o
   9   0   6       38.65       48.15      2.53 o
  10   0   6       59.39       58.75      5.66 o
  11   0   6      122.33      117.35      7.27 o
 -15   1   6        8.39       10.70      2.55 o
 -14   1   6        0.01        0.07      1.63 o
 -13   1   6      179.90      192.62      6.84 o
 -12   1   6      170.66      169.97     10.84 o
 -11   1   6       85.98       99.90      4.55 o
 -10   1   6      114.56      118.44      2.84 o
  -9   1   6      165.35      171.02      2.48 o
  -8   1   6      251.25      244.59      2.71 o
  -7   1   6       20.60       22.78      0.65 o
  -6   1   6       47.24       53.49      1.19 o
  -5   1   6      295.87      323.36      3.40 o
  -4   1   6      493.47      488.92      4.01 o
  -3   1   6     1050.76     1078.94      9.50 o
  -2   1   6       28.45       30.59      0.87 o
  -1   1   6      119.82      122.70      2.27 o
   0   1   6     1129.83     1114.60     10.86 o
   1   1   6       46.68       41.26      0.82 o
   2   1   6      108.59      136.15      1.62 o
   3   1   6      788.14      803.82      6.18 o
   4   1   6       25.93       30.10      0.69 o
   5   1   6       40.44       46.75      1.07 o
   6   1   6       41.90       46.62      1.16 o
   7   1   6       21.54       23.57      1.00 o
   8   1   6        3.45        3.34      0.63 o
   9   1   6       81.40       85.03      4.36 o
  10   1   6       64.72       64.30      5.34 o
  11   1   6       12.69       16.68      5.25 o
 -15   2   6       16.62       18.97      2.99 o
 -14   2   6      127.14      139.99      8.27 o
 -13   2   6        0.48        0.63      1.51 o
 -12   2   6       18.64       20.33      1.95 o
 -11   2   6        3.59        1.94      1.78 o
 -10   2   6        9.93       13.64      1.38 o
  -9   2   6      319.18      309.05      4.73 o
  -8   2   6        7.51        6.39      0.59 o
  -7   2   6      676.30      719.10      7.33 o
  -6   2   6      289.73      288.60      3.59 o
  -5   2   6       71.54       74.56      1.67 o
  -4   2   6      843.64      901.93      9.32 o
  -3   2   6       36.99       32.65      1.10 o
  -2   2   6     4328.75     4675.01     42.63 o
  -1   2   6      277.60      267.22      9.75 o
   0   2   6      245.09      240.51      5.86 o
   1   2   6      452.00      511.81      5.69 o
   2   2   6        0.02        0.45      0.27 o
   3   2   6       93.22       84.34      1.29 o
   4   2   6       11.15        9.32      0.50 o
   5   2   6      103.46      100.91      1.87 o
   6   2   6        0.40       -0.08      0.35 o
   7   2   6       74.07       81.25      2.09 o
   8   2   6      107.55      108.30      3.16 o
   9   2   6       11.25       10.93      1.34 o
  10   2   6        4.35        2.94      1.52 o
  11   2   6        5.32        4.83      1.72 o
 -14   3   6       19.30       11.79      4.20 o
 -13   3   6        6.88        4.59      2.55 o
 -12   3   6        0.49        1.03      1.17 o
 -11   3   6       61.22       64.92      4.60 o
 -10   3   6       38.79       42.65      2.71 o
  -9   3   6       95.38      106.39      3.01 o
  -8   3   6       99.81       95.89      1.96 o
  -7   3   6      354.40      350.55      4.87 o
  -6   3   6      718.04      736.45      7.50 o
  -5   3   6      207.87      218.17      3.82 o
  -4   3   6       41.56       31.39      1.62 o
  -3   3   6      118.11      136.45      2.05 o
  -2   3   6        2.72        3.16      0.32 o
  -1   3   6      242.53      222.78      4.65 o
   0   3   6       83.10       98.28      2.22 o
   1   3   6      712.62      721.92      8.22 o
   2   3   6      298.20      299.46      3.19 o
   3   3   6       96.23      104.53      1.61 o
   4   3   6       14.61       13.25      0.70 o
   5   3   6       17.74       23.70      1.14 o
   6   3   6        2.55        3.10      0.55 o
   7   3   6        5.03        5.10      0.70 o
   8   3   6        1.50        2.17      0.84 o
   9   3   6        0.03        0.52      0.80 o
  10   3   6       22.19       21.48      2.64 o
  11   3   6        2.11        1.60      1.44 o
 -14   4   6       10.18        8.29      3.21 o
 -13   4   6        1.10        2.69      1.48 o
 -12   4   6       17.15       14.50      2.15 o
 -11   4   6        2.91        3.66      2.33 o
 -10   4   6      127.38      109.72      4.21 o
  -9   4   6       43.02       43.63      2.25 o
  -8   4   6        9.07       10.29      1.20 o
  -7   4   6      617.27      585.30      7.40 o
  -6   4   6      162.17      169.04      3.13 o
  -5   4   6        3.49        6.05      0.40 o
  -4   4   6       68.10       74.50      1.27 o
  -3   4   6        0.21        0.18      0.31 o
  -2   4   6      457.75      447.58      5.96 o
  -1   4   6      181.72      210.58      2.75 o
   0   4   6      380.91      407.17      4.17 o
   1   4   6       76.55       71.80      1.61 o
   2   4   6      212.20      196.75      2.54 o
   3   4   6       74.04       68.37      1.40 o
   4   4   6       29.33       30.63      1.02 o
   5   4   6       24.44       22.09      0.99 o
   6   4   6      124.94      119.03      3.23 o
   7   4   6        4.34        2.88      1.04 o
   8   4   6       15.11       14.92      1.72 o
   9   4   6        3.06        3.12      1.20 o
  10   4   6        0.84       -1.46      1.46 o
 -13   5   6       17.90       21.34      2.62 o
 -12   5   6        1.24        0.55      2.78 o
 -11   5   6        0.42        0.72      1.24 o
 -10   5   6       52.27       43.33      3.22 o
  -9   5   6       10.84        8.51      1.64 o
  -8   5   6       29.27       27.45      1.86 o
  -7   5   6       10.51       12.94      1.27 o
  -6   5   6      291.90      278.38      6.22 o
  -5   5   6      185.69      176.14      2.32 o
  -4   5   6      303.56      320.76      3.83 o
  -3   5   6      127.50      129.48      2.27 o
  -2   5   6        5.43        6.69      0.61 o
  -1   5   6       20.89       21.61      0.94 o
   0   5   6       53.99       52.61      1.50 o
   1   5   6       15.79       11.93      0.71 o
   2   5   6       11.61       13.88      0.86 o
   3   5   6       12.35       14.94      0.85 o
   4   5   6       69.41       62.42      1.53 o
   5   5   6        4.79        4.23      0.74 o
   6   5   6        0.28       -0.04      0.79 o
   7   5   6        8.12        7.90      3.64 o
   8   5   6       10.47        9.12      1.57 o
   9   5   6        9.26        9.65      2.74 o
 -12   6   6       30.73       32.11      3.11 o
 -11   6   6        6.83        5.24      1.67 o
 -10   6   6       58.06       52.95      3.75 o
  -9   6   6      101.78      101.79      4.32 o
  -8   6   6       76.44       69.06      4.55 o
  -7   6   6        0.06       -0.19      0.66 o
  -6   6   6        5.44        5.14      0.95 o
  -5   6   6        1.90        1.67      0.81 o
  -4   6   6        8.06       10.78      1.03 o
  -3   6   6        9.40       24.98      1.81 o
  -2   6   6        1.01        0.37      0.44 o
  -1   6   6       12.50       14.55      1.00 o
   0   6   6        9.48       13.06      0.92 o
   1   6   6       38.54       36.10      1.35 o
   2   6   6        7.58        7.86      0.81 o
   3   6   6      118.23      112.24      2.51 o
   4   6   6        3.83        2.53      0.72 o
   5   6   6      153.84      142.71      3.63 o
   6   6   6        1.74        6.92      1.13 o
   7   6   6       49.48       50.38      3.88 o
   8   6   6        0.11        1.58      1.82 o
   9   6   6        2.91        2.75      2.03 o
 -11   7   6       31.02       39.10      3.74 o
 -10   7   6       16.57       17.66      2.43 o
  -9   7   6        0.25       -1.00      1.15 o
  -8   7   6       41.50       37.00      3.13 o
  -7   7   6        0.47        0.63      1.13 o
  -6   7   6        1.13       -0.65      0.65 o
  -5   7   6       17.42       16.61      1.56 o
  -4   7   6       60.65       62.05      6.03 o
  -3   7   6       15.90       18.37      1.20 o
  -2   7   6       30.05       32.39      1.63 o
  -1   7   6        2.45        2.63      0.72 o
   0   7   6       18.31       20.07      1.46 o
   1   7   6        2.89        3.12      1.06 o
   2   7   6       45.54       46.97      1.77 o
   3   7   6        0.23        0.18      0.72 o
   4   7   6        6.32        6.46      1.11 o
   5   7   6        5.03        3.29      1.02 o
   6   7   6        0.03        0.51      0.90 o
   7   7   6        0.17       -1.00      1.00 o
   8   7   6        0.07       -1.04      1.60 o
 -10   8   6        3.83        1.24      2.03 o
  -9   8   6        3.73        3.98      2.55 o
  -8   8   6       26.13       22.79      2.69 o
  -7   8   6        2.88        2.54      1.42 o
  -6   8   6       60.61       65.09      3.61 o
  -5   8   6        2.15        2.39      1.15 o
  -4   8   6       15.89       13.67      2.05 o
  -3   8   6        1.62        1.23      1.12 o
  -2   8   6       39.63       41.77      2.28 o
  -1   8   6        0.90        0.41      0.84 o
   0   8   6       22.04       29.79      2.51 o
   1   8   6       90.01       88.01      3.79 o
   2   8   6        2.25        1.61      1.21 o
   3   8   6       33.39       32.13      2.17 o
   4   8   6        0.17       -0.45      0.95 o
   5   8   6       46.75       46.42      2.69 o
   6   8   6        7.47        7.69      1.83 o
  -8   9   6       26.41       24.74      2.85 o
  -7   9   6        7.37        5.30      1.74 o
  -6   9   6       14.06       15.62      2.37 o
  -5   9   6       11.89       10.64      2.00 o
  -4   9   6       14.74       17.85      4.73 o
  -3   9   6       70.23       69.07      4.00 o
  -2   9   6       42.44       42.94      5.10 o
  -1   9   6        0.68        1.22      1.29 o
   0   9   6       78.30       76.81      3.83 o
   1   9   6        1.31       -0.66      0.95 o
   2   9   6        0.31        0.87      1.29 o
   3   9   6       10.88       11.62      2.01 o
   4   9   6        3.85        2.74      1.50 o
   5   9   6        0.91        0.08      1.35 o
  -5  10   6       17.54       15.07      2.38 o
  -4  10   6        0.55        0.37      1.38 o
  -3  10   6       17.99       18.55      2.56 o
  -2  10   6       39.13       37.75      3.83 o
  -1  10   6       71.41       69.01      4.18 o
   0  10   6       38.00       38.44      3.51 o
   1  10   6        0.75        0.69      1.11 o
   2  10   6        1.86        0.19      1.34 o
 -15   1   7       55.22       55.09      4.75 o
 -14   1   7        0.01       -0.41      1.66 o
 -13   1   7       19.74       20.96      3.83 o
 -12   1   7        5.12        4.49      1.80 o
 -11   1   7      220.70      205.46      6.72 o
 -10   1   7       22.81       26.30      2.16 o
  -9   1   7       78.79       79.24      1.95 o
  -8   1   7      303.02      299.17      3.62 o
  -7   1   7        8.00        8.87      0.71 o
  -6   1   7       31.87       39.21      1.10 o
  -5   1   7       21.02       26.23      0.62 o
  -4   1   7        8.91       13.01      0.47 o
  -3   1   7       31.36       44.02      3.04 o
  -2   1   7      357.41      355.58      4.40 o
  -1   1   7       92.57      102.71      1.70 o
   0   1   7      869.69      854.91      7.79 o
   1   1   7        1.52        0.86      0.28 o
   2   1   7      145.65      155.10      1.67 o
   3   1   7       13.02       14.78      0.59 o
   4   1   7      122.07      140.59      1.84 o
   5   1   7        4.34        4.86      0.45 o
   6   1   7        5.30        7.50      0.58 o
   7   1   7       61.52       62.91      1.55 o
   8   1   7        1.58        1.94      0.62 o
   9   1   7       33.60       29.78      1.99 o
  10   1   7        0.12       -0.68      1.21 o
 -14   2   7       15.19       19.42      2.99 o
 -13   2   7       37.79       37.96      3.73 o
 -12   2   7        1.16       -0.89      1.23 o
 -11   2   7        0.05       -0.18      1.35 o
 -10   2   7      255.62      274.75      5.26 o
  -9   2   7      208.62      198.30      3.60 o
  -8   2   7       20.65       20.18      1.22 o
  -7   2   7       32.03       31.56      1.01 o
  -6   2   7        0.99        0.18      0.30 o
  -5   2   7      278.62      309.14      3.56 o
  -4   2   7      269.88      272.83      2.89 o
  -3   2   7      542.58      548.67      7.67 o
  -2   2   7       30.83       35.44      1.25 o
  -1   2   7      327.52      323.94      4.88 o
   0   2   7      605.44      581.28      6.51 o
   1   2   7       94.36      111.10      1.73 o
   2   2   7       52.86       52.21      1.00 o
   3   2   7        6.92        6.39      0.47 o
   4   2   7        4.81        4.80      0.43 o
   5   2   7        4.06        2.37      0.52 o
   6   2   7       24.40       25.98      1.02 o
   7   2   7       41.30       39.90      1.82 o
   8   2   7       82.41       77.85      2.14 o
   9   2   7       22.29       20.77      1.75 o
  10   2   7       13.06       11.83      2.19 o
 -14   3   7       10.59       11.75      3.66 o
 -13   3   7       34.22       27.99      4.68 o
 -12   3   7        0.79       -0.81      2.08 o
 -11   3   7       28.36       31.09      2.66 o
 -10   3   7      149.48      136.09      3.60 o
  -9   3   7      318.64      324.07      5.86 o
  -8   3   7       26.99       26.36      1.48 o
  -7   3   7       51.19       53.56      1.28 o
  -6   3   7      324.19      320.01      3.55 o
  -5   3   7      132.43      130.83      1.88 o
  -4   3   7       14.51       17.94      0.53 o
  -3   3   7      336.16      335.44      3.98 o
  -2   3   7       40.72       49.13      2.54 o
  -1   3   7      139.76      137.73      3.54 o
   0   3   7      155.55      151.28      2.94 o
   1   3   7       58.93       62.87      2.36 o
   2   3   7      460.80      467.48      5.34 o
   3   3   7       44.41       42.04      0.92 o
   4   3   7       35.28       34.65      1.04 o
   5   3   7       95.76       92.32      2.78 o
   6   3   7      149.00      145.25      2.65 o
   7   3   7        2.57        1.10      0.63 o
   8   3   7        0.25        0.01      0.78 o
   9   3   7       24.72       21.14      2.06 o
  10   3   7        7.70        5.04      2.40 o
 -14   4   7        9.75       19.15      4.25 o
 -13   4   7        0.17       -1.23      1.80 o
 -12   4   7       33.39       35.16      3.06 o
 -11   4   7       26.37       22.51      2.46 o
 -10   4   7        0.01       -0.09      1.48 o
  -9   4   7       17.78       14.71      1.88 o
  -8   4   7        1.00        0.11      0.69 o
  -7   4   7      125.69      125.80      2.27 o
  -6   4   7       68.29       68.19      2.15 o
  -5   4   7        0.03       -0.28      0.28 o
  -4   4   7       88.76       88.42      1.41 o
  -3   4   7       36.03       34.41      0.97 o
  -2   4   7       58.65       55.78      1.46 o
  -1   4   7      324.67      330.03      4.02 o
   0   4   7      175.23      172.97      2.52 o
   1   4   7       15.84       16.67      0.91 o
   2   4   7       71.79       65.02      1.29 o
   3   4   7       11.65        8.72      0.76 o
   4   4   7       58.42       58.42      1.42 o
   5   4   7       87.06       74.96      1.83 o
   6   4   7       69.63       63.80      2.15 o
   7   4   7       51.27       38.42      3.25 o
   8   4   7        0.02       -0.44      0.85 o
   9   4   7        4.20        2.24      1.10 o
 -13   5   7        0.73        0.04      2.11 o
 -12   5   7        0.01        0.56      1.29 o
 -11   5   7       39.27       31.60      2.90 o
 -10   5   7        0.21       -0.30      1.00 o
  -9   5   7      144.47      139.32      4.21 o
  -8   5   7      118.44      110.69      3.73 o
  -7   5   7        1.59        1.20      0.55 o
  -6   5   7       17.99       17.76      1.06 o
  -5   5   7        0.79        0.19      0.46 o
  -4   5   7       48.17       51.33      1.70 o
  -3   5   7      243.79      241.47      3.63 o
  -2   5   7        6.82        7.57      0.63 o
  -1   5   7      103.16       97.26      2.84 o
   0   5   7       49.71       51.17      1.19 o
   1   5   7        5.25        8.16      0.61 o
   2   5   7       91.13       85.85      1.68 o
   3   5   7        4.43        4.24      0.74 o
   4   5   7      257.21      243.42      4.09 o
   5   5   7       34.19       25.75      1.60 o
   6   5   7        1.90       -0.34      0.77 o
   7   5   7       36.22       31.28      2.43 o
   8   5   7        0.41       -0.31      0.92 o
   9   5   7        0.78        2.49      2.16 o
 -12   6   7        0.03        0.82      1.45 o
 -11   6   7        6.10        9.97      2.00 o
 -10   6   7        2.99        4.31      3.35 o
  -9   6   7        6.93        5.13      2.64 o
  -8   6   7       32.73       29.16      2.03 o
  -7   6   7       78.80       76.28      2.72 o
  -6   6   7        1.53        0.54      0.72 o
  -5   6   7      332.50      343.47      6.29 o
  -4   6   7       33.16       32.18      1.56 o
  -3   6   7       21.16       20.48      1.14 o
  -2   6   7        0.79        1.09      0.51 o
  -1   6   7        0.13       -0.27      0.41 o
   0   6   7      105.05       98.12      1.90 o
   1   6   7       50.14       44.08      1.69 o
   2   6   7      135.83      136.68      2.80 o
   3   6   7      210.43      199.78      3.63 o
   4   6   7      109.18      101.92      2.51 o
   5   6   7        4.80        3.21      1.52 o
   6   6   7       45.42       48.82      2.78 o
   7   6   7        0.57       -0.41      0.95 o
   8   6   7        3.57        1.44      1.22 o
 -11   7   7        1.37       -0.07      1.32 o
 -10   7   7        3.15       -0.97      1.17 o
  -9   7   7        0.43       -0.82      1.14 o
  -8   7   7        6.24        6.16      2.15 o
  -7   7   7      149.86      154.81      4.12 o
  -6   7   7        2.80        3.66      1.51 o
  -5   7   7       90.66       92.66      4.09 o
  -4   7   7       19.85       18.19      2.19 o
  -3   7   7       41.85       44.42      1.97 o
  -2   7   7        2.25        6.45      0.95 o
  -1   7   7        7.81        9.41      1.07 o
   0   7   7       26.49       27.07      1.68 o
   1   7   7       38.84       40.66      1.73 o
   2   7   7       99.91       85.58      2.29 o
   3   7   7        2.69        1.31      0.81 o
   4   7   7        0.01       -0.72      0.72 o
   5   7   7       18.87       12.18      1.55 o
   6   7   7        2.68        2.65      1.10 o
   7   7   7        0.19        1.95      1.26 o
 -10   8   7        1.48        1.43      1.80 o
  -9   8   7        0.81       -0.29      1.32 o
  -8   8   7        2.61        1.01      1.37 o
  -7   8   7       22.54       18.28      2.44 o
  -6   8   7       91.81       87.66      4.23 o
  -5   8   7       27.32       24.47      4.45 o
  -4   8   7        6.91        3.62      1.41 o
  -3   8   7        8.85       11.96      2.04 o
  -2   8   7        2.99        3.31      1.42 o
  -1   8   7       27.46       24.87      2.61 o
   0   8   7        2.43        1.29      1.70 o
   1   8   7       88.18       85.53      3.76 o
   2   8   7       10.06       12.16      1.90 o
   3   8   7        1.07        0.94      0.87 o
   4   8   7       27.73       27.59      2.10 o
   5   8   7        2.20        0.37      0.95 o
  -8   9   7        2.98        1.79      1.50 o
  -7   9   7        4.30        4.47      1.60 o
  -6   9   7        0.00       -1.06      1.06 o
  -5   9   7        1.80       -0.18      1.29 o
  -4   9   7       14.20       16.95      2.34 o
  -3   9   7       44.14       45.99      3.62 o
  -2   9   7        1.24       -0.24      1.27 o
  -1   9   7        3.05        3.33      1.49 o
   0   9   7        0.16       -0.60      1.14 o
   1   9   7       11.79       14.43      2.14 o
   2   9   7        0.57        1.01      1.35 o
   3   9   7        3.42        0.88      1.39 o
  -4  10   7       23.24       31.23      4.64 o
  -3  10   7        0.73        0.66      1.50 o
  -2  10   7        6.73        6.04      1.89 o
  -1  10   7        1.39       -1.93      1.93 o
 -14   0   8       12.45        8.32      3.32 o
 -13   0   8      241.12      258.32     11.86 o
 -12   0   8      388.58      432.87     15.58 o
 -11   0   8      742.94      769.97     22.02 o
 -10   0   8        0.18       -0.87      0.90 o
  -9   0   8     1071.55     1088.38     30.43 o
  -8   0   8      607.63      611.90     11.14 o
  -7   0   8       17.31       21.62      1.46 o
  -6   0   8      223.01      235.87      3.31 o
  -5   0   8       10.83        7.64      0.62 o
  -4   0   8        6.93       19.54      0.89 o
  -3   0   8       31.14       36.54      2.25 o
  -2   0   8      167.18      132.34      5.30 o
  -1   0   8       51.67       39.29      2.70 o
   0   0   8        0.52        2.01      0.70 o
   1   0   8       72.06       63.76      2.38 o
   2   0   8        5.09        4.43      0.47 o
   3   0   8      166.56      173.63      3.87 o
   4   0   8        2.38        3.43      0.53 o
   5   0   8       35.34       31.73      1.29 o
   6   0   8        0.66       -0.15      0.90 o
   7   0   8        0.36        1.04      0.76 o
   8   0   8        9.98       11.40      1.41 o
   9   0   8       59.52       64.67      4.78 o
 -14   1   8        8.71        3.84      2.65 o
 -13   1   8       71.21       69.32      5.07 o
 -12   1   8        8.95        6.83      2.99 o
 -11   1   8        1.80        2.12      2.70 o
 -10   1   8       17.56       19.28      1.52 o
  -9   1   8        6.29        4.44      0.91 o
  -8   1   8       14.81       14.42      0.85 o
  -7   1   8      211.74      201.87      2.69 o
  -6   1   8        3.47        1.53      0.33 o
  -5   1   8        2.33        2.23      0.25 o
  -4   1   8       97.56       94.57      1.38 o
  -3   1   8       95.62       97.28      2.38 o
  -2   1   8       60.90       57.80      2.77 o
  -1   1   8      158.24      133.09      1.92 o
   0   1   8       31.22       28.72      1.18 o
   1   1   8       24.58       25.70      0.88 o
   2   1   8        0.47        0.44      0.34 o
   3   1   8        0.07        0.26      0.29 o
   4   1   8        9.01       10.23      0.65 o
   5   1   8        7.11        7.73      0.78 o
   6   1   8        9.20        9.41      0.71 o
   7   1   8        8.66        9.07      0.97 o
   8   1   8        8.63        7.08      0.85 o
   9   1   8        0.35        0.11      0.83 o
 -14   2   8       40.89       42.69      4.19 o
 -13   2   8       90.81       85.30     10.61 o
 -12   2   8        0.01       -1.33      1.33 o
 -11   2   8      430.10      431.72     10.64 o
 -10   2   8       15.95       15.78      1.70 o
  -9   2   8      597.62      593.25     11.31 o
  -8   2   8       68.08       72.61      1.61 o
  -7   2   8      152.13      153.92      2.32 o
  -6   2   8      134.49      136.18      2.16 o
  -5   2   8       66.33       63.39      1.15 o
  -4   2   8       23.61       18.41      1.28 o
  -3   2   8        2.70        1.51      0.44 o
  -2   2   8       20.75       18.59      1.22 o
  -1   2   8        4.39        4.37      0.99 o
   0   2   8        2.29        1.71      0.43 o
   1   2   8       26.91       24.51      1.32 o
   2   2   8       28.38       25.51      0.75 o
   3   2   8        8.64        7.28      0.43 o
   4   2   8        0.02        0.05      0.44 o
   5   2   8       34.59       34.63      1.00 o
   6   2   8        0.48        0.30      0.42 o
   7   2   8       16.70       16.89      1.57 o
   8   2   8        0.03       -0.71      0.71 o
   9   2   8        3.99        1.50      0.90 o
 -14   3   8       52.83       58.54      4.92 o
 -13   3   8       71.13       76.75      5.41 o
 -12   3   8        0.26       -1.17      1.87 o
 -11   3   8        9.08        7.61      2.84 o
 -10   3   8        0.01       -0.72      0.72 o
  -9   3   8       12.26       12.93      1.32 o
  -8   3   8      141.63      140.69      2.48 o
  -7   3   8       23.23       27.16      1.08 o
  -6   3   8       33.51       31.59      1.06 o
  -5   3   8       20.59       17.44      0.79 o
  -4   3   8      196.85      188.98      4.39 o
  -3   3   8       99.66      101.59      2.81 o
  -2   3   8       26.98       26.42      2.22 o
  -1   3   8      429.88      415.95      6.04 o
   0   3   8      118.63      106.54      2.95 o
   1   3   8        3.97        4.73      0.71 o
   2   3   8        0.12       -0.22      0.31 o
   3   3   8       10.39       10.32      0.56 o
   4   3   8        1.28        1.61      0.39 o
   5   3   8       30.01       27.43      1.24 o
   6   3   8       45.01       40.21      1.39 o
   7   3   8       14.60       16.90      1.66 o
   8   3   8        9.33        6.36      1.29 o
   9   3   8        0.13       -0.38      1.52 o
 -13   4   8       57.72       55.49      6.54 o
 -12   4   8        5.99        3.98      2.72 o
 -11   4   8       21.03       19.42      2.46 o
 -10   4   8       53.68       51.14      2.43 o
  -9   4   8        2.72        0.00      0.74 o
  -8   4   8       59.90       63.45      1.83 o
  -7   4   8      173.57      166.11      2.89 o
  -6   4   8        0.78        0.28      0.62 o
  -5   4   8       49.40       49.02      1.18 o
  -4   4   8      277.12      293.10      4.12 o
  -3   4   8      294.94      296.56      4.47 o
  -2   4   8       16.85       16.55      1.15 o
  -1   4   8        5.27        4.61      0.40 o
   0   4   8        9.77       11.17      0.59 o
   1   4   8       56.21       48.25      2.07 o
   2   4   8       64.37       62.08      1.72 o
   3   4   8        0.37        0.67      0.38 o
   4   4   8        0.44        3.89      0.66 o
   5   4   8       28.65       28.20      1.21 o
   6   4   8        1.53        0.84      0.64 o
   7   4   8       10.33        8.51      1.38 o
   8   4   8        5.07        4.50      1.24 o
 -13   5   8        0.34        0.38      2.35 o
 -12   5   8        9.72       11.19      2.09 o
 -11   5   8       27.86       32.00      2.98 o
 -10   5   8        0.57       -1.11      2.41 o
  -9   5   8       42.71       40.49      2.36 o
  -8   5   8        5.92        5.75      1.07 o
  -7   5   8        7.89        7.54      0.82 o
  -6   5   8      270.66      267.44      4.03 o
  -5   5   8       53.11       53.01      1.41 o
  -4   5   8       20.45       15.13      0.92 o
  -3   5   8       63.54       58.19      2.22 o
  -2   5   8        0.75        0.13      0.38 o
  -1   5   8        7.94        7.25      0.56 o
   0   5   8       11.39       11.80      0.69 o
   1   5   8       44.13       45.05      1.35 o
   2   5   8       16.65       17.83      0.90 o
   3   5   8       55.98       52.27      1.40 o
   4   5   8       47.70       44.25      1.77 o
   5   5   8        0.20       -0.09      0.86 o
   6   5   8        3.25        2.64      1.03 o
   7   5   8        0.15       -0.54      1.83 o
   8   5   8       11.11       11.98      1.95 o
 -12   6   8        3.26        4.84      2.12 o
 -11   6   8        0.70       -1.10      1.10 o
 -10   6   8        0.73        0.51      2.26 o
  -9   6   8       27.88       28.91      2.87 o
  -8   6   8       11.75        8.41      1.27 o
  -7   6   8        5.65        6.00      1.12 o
  -6   6   8       49.38       49.85      2.66 o
  -5   6   8       20.83       20.14      2.03 o
  -4   6   8       88.88       90.28      2.47 o
  -3   6   8        0.24       -0.47      0.91 o
  -2   6   8        4.06        3.58      0.81 o
  -1   6   8       38.06       43.90      1.80 o
   0   6   8        0.81        1.86      0.55 o
   1   6   8        5.18        6.12      1.08 o
   2   6   8        3.64        3.93      0.69 o
   3   6   8        0.21        0.87      0.58 o
   4   6   8       36.24       30.69      1.79 o
   5   6   8        3.49        3.33      1.13 o
   6   6   8       12.12        9.08      1.56 o
   7   6   8        2.48        0.57      2.47 o
 -11   7   8        1.60       -0.44      1.35 o
 -10   7   8        1.21        3.51      1.95 o
  -9   7   8       16.15       14.08      2.24 o
  -8   7   8        8.69        6.61      1.73 o
  -7   7   8       14.12       12.35      1.50 o
  -6   7   8        1.90        3.81      1.04 o
  -5   7   8        6.78        6.57      1.68 o
  -4   7   8        0.58       -0.86      2.21 o
  -3   7   8        4.10        2.04      0.80 o
  -2   7   8        0.59        0.75      0.70 o
  -1   7   8       26.93       27.06      2.36 o
   0   7   8        8.22        8.27      1.06 o
   1   7   8       33.26       34.02      1.52 o
   2   7   8       31.25       30.97      1.60 o
   3   7   8        0.02        1.20      0.81 o
   4   7   8       13.63       12.71      1.44 o
   5   7   8        2.21        2.07      1.00 o
   6   7   8        0.25       -0.97      1.51 o
  -9   8   8        0.00       -0.44      1.36 o
  -8   8   8       34.06       36.98      3.42 o
  -7   8   8       13.43       10.05      2.02 o
  -6   8   8       11.76       12.20      1.51 o
  -5   8   8       37.24       40.73      3.40 o
  -4   8   8        3.01        1.95      1.71 o
  -3   8   8        4.01        1.94      1.42 o
  -2   8   8       20.05       25.08      2.79 o
  -1   8   8        2.78        1.12      2.10 o
   0   8   8        8.45       10.00      2.64 o
   1   8   8        1.36       -1.09      1.09 o
   2   8   8        0.36       -0.07      1.12 o
   3   8   8        0.34        0.02      0.84 o
   4   8   8       16.79       14.78      1.64 o
  -7   9   8        0.01        0.94      1.47 o
  -6   9   8       23.59       28.08      3.22 o
  -5   9   8       19.40       22.48      2.79 o
  -4   9   8        0.53       -0.51      1.32 o
  -3   9   8        1.53        1.76      1.47 o
  -2   9   8        1.95        1.38      1.40 o
  -1   9   8       40.21       40.34      3.64 o
   0   9   8        4.73        5.30      1.72 o
   1   9   8        7.67        6.39      2.59 o
   2   9   8        3.01        3.01      2.14 o
 -14   1   9       12.59        4.65      2.14 o
 -13   1   9        1.73        1.22      1.69 o
 -12   1   9      174.75      172.14      7.65 o
 -11   1   9      258.22      270.33      8.28 o
 -10   1   9      304.06      327.56      5.61 o
  -9   1   9      623.81      648.65      9.00 o
  -8   1   9       62.87       54.74      1.46 o
  -7   1   9      409.43      394.96      3.97 o
  -6   1   9        5.94        2.45      0.48 o
  -5   1   9       30.55       34.98      0.95 o
  -4   1   9       54.39       60.37      1.27 o
  -3   1   9      164.32      167.29      3.35 o
  -2   1   9       12.80       12.28      0.97 o
  -1   1   9      132.88      134.61      2.41 o
   0   1   9       12.17       14.59      0.78 o
   1   1   9       27.97       29.90      1.31 o
   2   1   9       26.95       27.32      0.74 o
   3   1   9      413.97      411.85      4.02 o
   4   1   9        0.21        1.00      0.35 o
   5   1   9      124.17      125.16      1.94 o
   6   1   9       33.87       33.35      1.16 o
   7   1   9        3.82        4.48      0.74 o
   8   1   9        0.25        0.29      0.61 o
   9   1   9       12.29       17.01      1.90 o
 -14   2   9       33.64       36.65      4.01 o
 -13   2   9        0.90        1.74      1.73 o
 -12   2   9       22.24       20.54      2.98 o
 -11   2   9        0.01        0.92      1.43 o
 -10   2   9      195.52      185.79      4.78 o
  -9   2   9      159.91      153.76      3.47 o
  -8   2   9      279.07      251.42      4.54 o
  -7   2   9      893.84      892.18      7.54 o
  -6   2   9       47.06       44.95      1.55 o
  -5   2   9      546.78      534.94      4.79 o
  -4   2   9       69.22       64.49      1.37 o
  -3   2   9       91.88       97.37      2.59 o
  -2   2   9      426.08      400.00      5.23 o
  -1   2   9      342.91      336.60      5.30 o
   0   2   9      620.21      583.43      7.96 o
   1   2   9      159.27      161.03      3.13 o
   2   2   9        0.08        0.35      0.31 o
   3   2   9        0.17        0.70      0.43 o
   4   2   9        3.69        3.27      0.49 o
   5   2   9        2.27        3.23      0.60 o
   6   2   9       15.79       15.71      1.02 o
   7   2   9        0.10        0.15      0.55 o
   8   2   9       10.01        9.85      1.32 o
 -13   3   9        2.82        2.38      1.81 o
 -12   3   9       69.11       68.60      4.96 o
 -11   3   9       17.41       19.74      2.80 o
 -10   3   9       44.67       47.25      4.12 o
  -9   3   9      176.54      179.74      4.11 o
  -8   3   9        8.19       10.80      0.89 o
  -7   3   9      204.25      201.76      3.02 o
  -6   3   9      123.60      124.27      4.82 o
  -5   3   9      626.45      588.82      5.59 o
  -4   3   9       13.28       15.95      0.83 o
  -2   3   9      197.88      203.15      4.08 o
  -1   3   9       76.84       79.71      3.31 o
   0   3   9      121.10      115.28      2.74 o
   1   3   9      662.30      659.23     12.06 o
   2   3   9      106.68      104.20      1.69 o
   3   3   9       19.17       35.14      2.11 o
   4   3   9       59.36       51.70      1.37 o
   5   3   9        0.80       -0.21      0.56 o
   6   3   9        0.27        0.76      0.52 o
   7   3   9        0.63        0.31      0.83 o
   8   3   9        0.04        0.28      0.95 o
 -13   4   9        0.37       -0.84      2.16 o
 -12   4   9        6.03       10.90      3.48 o
 -11   4   9        0.17       -1.14      1.83 o
 -10   4   9       16.30       16.51      2.62 o
  -9   4   9       77.50       78.80      2.78 o
  -8   4   9      162.89      160.22      3.89 o
  -7   4   9     1138.66     1147.57     11.65 o
  -6   4   9      106.10      102.33      3.02 o
  -5   4   9      736.13      735.77      8.83 o
  -4   4   9       97.98       96.44      1.99 o
  -3   4   9      226.09      234.40      3.78 o
  -2   4   9      210.80      205.42      2.46 o
  -1   4   9      290.55      278.60      4.05 o
   0   4   9       13.69       12.32      0.68 o
   1   4   9      316.93      313.97      3.50 o
   2   4   9       32.47       34.12      1.04 o
   3   4   9       91.74       87.31      2.09 o
   4   4   9       13.82       15.84      0.99 o
   5   4   9       35.28       37.49      1.38 o
   6   4   9        0.29        0.44      0.84 o
   7   4   9       20.35       20.44      2.41 o
 -12   5   9        3.96        0.19      2.37 o
 -11   5   9        5.31        4.03      2.64 o
 -10   5   9        0.01       -0.38      1.11 o
  -9   5   9       33.64       33.16      3.85 o
  -8   5   9        0.79        1.00      0.77 o
  -7   5   9      256.52      261.86      4.11 o
  -6   5   9       16.88       16.78      1.10 o
  -5   5   9      148.24      148.46      2.47 o
  -4   5   9      329.70      340.94      6.09 o
  -3   5   9      260.83      268.95      4.40 o
  -2   5   9      802.48      820.55     14.02 o
  -1   5   9       44.49       49.63      1.18 o
   0   5   9      200.67      203.77      4.23 o
   1   5   9       58.13       57.09      1.35 o
   2   5   9      111.56      109.42      1.99 o
   3   5   9       14.23       13.46      0.87 o
   4   5   9       20.14       25.04      1.51 o
   5   5   9        2.72        2.36      0.80 o
   6   5   9        1.90       -0.03      0.88 o
   7   5   9        0.34        0.62      1.10 o
 -11   6   9        0.26       -0.02      1.51 o
 -10   6   9        1.36        3.08      1.54 o
  -9   6   9       38.56       45.37      2.48 o
  -8   6   9       32.80       37.74      2.33 o
  -7   6   9        0.38        1.11      0.82 o
  -6   6   9      275.52      296.25      4.56 o
  -5   6   9      377.99      390.01     10.82 o
  -4   6   9      121.08      129.75      3.12 o
  -3   6   9      587.69      615.12     10.30 o
  -2   6   9        8.66        9.70      1.21 o
  -1   6   9      141.02      141.12      6.92 o
   0   6   9        3.14        3.48      0.63 o
   1   6   9       44.76       40.13      1.97 o
   2   6   9        9.23        7.70      0.85 o
   3   6   9        3.11        8.19      1.11 o
   4   6   9       35.07       37.03      2.05 o
   5   6   9        3.72        5.40      2.63 o
   6   6   9       25.80       29.78      2.46 o
 -10   7   9        2.51        3.39      1.73 o
  -9   7   9        2.09        4.38      1.64 o
  -8   7   9        0.00       -0.90      0.90 o
  -7   7   9       41.57       37.67      2.37 o
  -6   7   9       35.53       44.03      2.46 o
  -5   7   9      130.25      140.49      6.73 o
  -4   7   9      425.32      455.08     11.12 o
  -3   7   9        7.73        7.22      1.16 o
  -2   7   9      197.28      204.40      4.98 o
  -1   7   9        0.59       -0.71      0.71 o
   0   7   9       23.11       28.44      1.95 o
   1   7   9        1.82        2.89      0.74 o
   2   7   9       28.49       34.10      1.63 o
   3   7   9        4.18        4.16      1.03 o
   4   7   9        8.03       10.85      1.42 o
   5   7   9        8.30       11.53      3.26 o
  -8   8   9        3.11        1.78      1.55 o
  -7   8   9        5.75        4.82      2.22 o
  -6   8   9       31.86       38.00      2.47 o
  -5   8   9       10.25        7.71      1.93 o
  -4   8   9       25.37       31.08      7.61 o
  -3   8   9      174.67      174.97      8.64 o
  -2   8   9        1.39        0.15      1.34 o
  -1   8   9       84.14       82.07      5.74 o
   0   8   9       79.68       92.80      6.16 o
   1   8   9        0.07       -0.19      1.83 o
   2   8   9       23.87       26.17      5.33 o
   3   8   9        4.98        5.92      1.22 o
  -5   9   9       15.10        9.91      2.20 o
  -4   9   9       14.23        8.88      2.04 o
  -3   9   9        0.05       -0.53      1.49 o
  -2   9   9       20.14       19.61      2.66 o
  -1   9   9        0.43        1.12      1.48 o
 -14   0  10        0.01       -0.67      2.24 o
 -13   0  10        4.39        7.26      2.92 o
 -12   0  10       97.72       94.88      7.18 o
 -11   0  10       19.46       10.49      3.25 o
 -10   0  10      186.38      184.34      5.71 o
  -9   0  10        2.04        0.35      0.89 o
  -8   0  10       71.03       71.12      2.34 o
  -7   0  10       40.83       32.18      2.16 o
  -6   0  10       13.25       10.66      0.97 o
  -5   0  10        0.95        3.30      0.70 o
  -4   0  10      256.66      247.73      5.05 o
  -3   0  10      163.09      141.48      6.24 o
  -2   0  10      153.79      140.36      5.98 o
  -1   0  10        0.11       -0.38      0.38 o
   0   0  10     1919.33     1941.03     23.69 o
   1   0  10        1.08        1.55      0.48 o
   2   0  10     1415.74     1368.03     15.60 o
   3   0  10      440.70      449.74      6.24 o
   4   0  10      236.58      241.75      5.79 o
   5   0  10      271.45      280.23      7.79 o
   6   0  10       17.46       20.54      2.42 o
   7   0  10      203.63      204.08      5.17 o
   8   0  10       16.90       15.16      2.34 o
 -14   1  10        0.46        0.36      1.64 o
 -13   1  10        7.73        6.16      2.10 o
 -12   1  10       15.13       14.17      4.02 o
 -11   1  10       12.31       12.57      1.66 o
 -10   1  10       23.94       24.30      3.23 o
  -9   1  10       31.61       26.48      1.68 o
  -8   1  10       16.64       18.40      1.00 o
  -7   1  10       54.63       59.62      1.43 o
  -6   1  10        7.95        8.82      0.59 o
  -5   1  10        0.79       -0.20      0.30 o
  -4   1  10      185.97      185.64      4.14 o
  -3   1  10      488.49      485.43      7.20 o
  -2   1  10      223.13      225.40      5.39 o
  -1   1  10       20.24       19.65      1.90 o
   0   1  10      111.18      116.20      2.14 o
   1   1  10       11.77       13.32      0.95 o
   2   1  10      178.64      178.95      2.24 o
   3   1  10       45.90       49.65      1.11 o
   4   1  10        0.28        1.61      0.43 o
   5   1  10       40.11       43.35      1.98 o
   6   1  10       76.45       83.29      2.30 o
   7   1  10       26.84       25.24      1.40 o
   8   1  10        2.59        1.99      0.79 o
 -13   2  10       12.08       12.61      2.51 o
 -12   2  10        2.41       -1.20      1.20 o
 -11   2  10        1.19        1.47      1.02 o
 -10   2  10      141.67      135.68      5.06 o
  -9   2  10       23.47       24.03      1.62 o
  -8   2  10      125.96      122.57      2.44 o
  -7   2  10       34.93       35.18      1.19 o
  -6   2  10      127.62      133.29      1.95 o
  -5   2  10       47.96       52.76      1.16 o
  -4   2  10        1.72        1.20      0.32 o
  -3   2  10       90.73       90.05      2.58 o
  -2   2  10      193.54      192.18      3.30 o
  -1   2  10      114.43      109.79      2.36 o
   0   2  10      146.63      137.25      3.47 o
   1   2  10      135.17      143.04      2.60 o
   2   2  10      568.42      593.94      5.69 o
   3   2  10      179.25      176.10      2.74 o
   4   2  10      336.86      335.94      4.30 o
   5   2  10      272.68      276.18      4.01 o
   6   2  10       35.53       35.93      1.37 o
   7   2  10       37.75       39.30      3.21 o
 -13   3  10        9.16        6.34      2.19 o
 -12   3  10       80.10       91.38      5.06 o
 -11   3  10        8.10       11.33      2.28 o
 -10   3  10        5.38        3.89      1.23 o
  -9   3  10       16.62       18.13      1.74 o
  -8   3  10        0.08        0.17      0.43 o
  -7   3  10        9.61       11.06      1.00 o
  -6   3  10        3.06        4.37      0.54 o
  -5   3  10        0.00       -0.11      0.32 o
  -4   3  10       40.25       44.23      1.34 o
  -3   3  10        2.69        3.65      0.86 o
  -2   3  10      124.97      128.20      3.10 o
  -1   3  10      456.23      482.27      7.10 o
   0   3  10      322.74      330.13      5.67 o
   1   3  10        0.17       -0.29      1.78 o
   2   3  10       51.17       47.25      1.31 o
   3   3  10       32.30       35.97      1.08 o
   4   3  10       48.41       47.24      1.40 o
   5   3  10       27.25       29.37      1.27 o
   6   3  10        2.46        1.73      0.68 o
   7   3  10       90.33       95.56      3.61 o
 -12   4  10        5.35        4.93      3.72 o
 -11   4  10        1.68        3.02      2.52 o
 -10   4  10        0.29        0.80      1.05 o
  -9   4  10        3.76        4.26      1.22 o
  -8   4  10      159.35      175.75      3.23 o
  -7   4  10        0.27        0.82      0.48 o
  -6   4  10       90.12       85.01      1.80 o
  -5   4  10      631.99      643.15      8.18 o
  -4   4  10       28.09       27.40      1.27 o
  -3   4  10      185.48      174.75      3.30 o
  -2   4  10      197.52      181.51      3.77 o
  -1   4  10        0.01        0.80      0.71 o
   0   4  10       64.45       74.99      2.35 o
   1   4  10        4.96        5.84      0.81 o
   2   4  10       11.84        8.52      1.28 o
   3   4  10       33.78       35.54      1.20 o
   4   4  10       12.44       13.21      0.93 o
   5   4  10       49.63       47.14      1.89 o
   6   4  10        0.73        0.93      0.93 o
 -12   5  10       30.99       36.92      5.53 o
 -11   5  10        0.11       -1.72      1.72 o
 -10   5  10       20.16       24.38      2.47 o
  -9   5  10       10.63        7.56      1.25 o
  -8   5  10       24.36       23.83      1.81 o
  -7   5  10       15.67       18.84      1.17 o
  -6   5  10       16.35       15.91      1.04 o
  -5   5  10        0.70        2.24      0.66 o
  -4   5  10        0.99        0.84      0.88 o
  -3   5  10       10.87       10.33      2.42 o
  -2   5  10      184.10      193.63      6.33 o
  -1   5  10        0.31       -0.22      0.36 o
   0   5  10       37.36       43.24      1.37 o
   1   5  10        0.00       -0.17      0.37 o
   2   5  10        4.02        2.75      0.52 o
   3   5  10       46.46       47.44      2.56 o
   4   5  10       11.74       12.74      3.17 o
   5   5  10        5.47        7.03      1.57 o
   6   5  10        5.91        8.17      1.42 o
 -11   6  10        0.45        1.37      2.60 o
 -10   6  10        4.66        2.83      1.56 o
  -9   6  10        0.89        0.35      0.87 o
  -8   6  10        3.18        3.31      1.04 o
  -7   6  10       54.32       56.45      3.48 o
  -6   6  10       63.01       60.61      2.11 o
  -5   6  10      265.97      264.19      4.91 o
  -4   6  10        6.22        6.83      1.11 o
  -3   6  10      252.43      260.41      5.38 o
  -2   6  10       25.97       25.67      1.56 o
  -1   6  10       14.20       17.07      2.00 o
   0   6  10       38.29       32.52      2.05 o
   1   6  10        0.71       -0.49      0.69 o
   2   6  10        6.57        6.47      1.11 o
   3   6  10       12.65       15.80      1.34 o
   4   6  10       10.38       13.18      2.51 o
   5   6  10        3.59        4.64      1.31 o
  -9   7  10        0.01       -0.29      1.41 o
  -8   7  10       18.04       19.40      1.85 o
  -7   7  10        8.48        9.57      1.38 o
  -6   7  10        1.01       -0.16      0.82 o
  -5   7  10        4.41        2.82      1.42 o
  -4   7  10       32.04       41.89      2.14 o
  -3   7  10        2.52        2.81      0.86 o
  -2   7  10        1.05        2.35      1.63 o
  -1   7  10       83.63       97.01      3.89 o
   0   7  10        7.44        7.28      1.27 o
   1   7  10        3.95        5.19      0.92 o
   2   7  10        5.29        5.05      1.44 o
   3   7  10        1.65        1.37      0.99 o
  -7   8  10       20.67       19.58      1.96 o
  -6   8  10        0.00       -0.73      0.84 o
  -5   8  10        5.31        3.58      2.01 o
  -4   8  10        1.82        2.71      1.60 o
  -3   8  10       87.62       96.80      4.69 o
  -2   8  10        0.02        1.09      1.50 o
  -1   8  10      107.82      121.31      7.03 o
   0   8  10        3.13        5.70      2.53 o
   1   8  10        3.22        4.39      2.25 o
 -13   1  11       43.04       52.68      4.66 o
 -12   1  11        5.81        7.42      4.21 o
 -11   1  11       10.94       11.56      1.78 o
 -10   1  11        0.59        0.54      0.78 o
  -9   1  11       22.30       21.83      1.56 o
  -8   1  11        0.33       -0.44      0.44 o
  -7   1  11       27.60       21.64      1.02 o
  -6   1  11       10.03        9.55      0.69 o
  -5   1  11        6.41        6.88      0.62 o
  -4   1  11       31.12       35.24      0.98 o
  -3   1  11        6.97        5.55      1.48 o
  -2   1  11       77.78       85.19      2.90 o
  -1   1  11        1.50        0.20      0.66 o
   0   1  11      339.19      359.31      5.25 o
   1   1  11       47.05       49.63      1.73 o
   2   1  11        0.13        0.21      0.34 o
   3   1  11       94.95       95.39      1.98 o
   4   1  11       48.65       45.54      1.39 o
   5   1  11        2.99        1.46      0.91 o
   6   1  11        0.18       -0.30      0.54 o
 -13   2  11        2.46        0.57      1.78 o
 -12   2  11        7.16        6.06      2.03 o
 -11   2  11        2.98        3.87      1.19 o
 -10   2  11        4.19        3.72      1.09 o
  -9   2  11        9.87        7.45      1.04 o
  -8   2  11        4.50        2.06      0.57 o
  -7   2  11        0.13        0.06      0.45 o
  -6   2  11        2.19        4.16      0.53 o
  -5   2  11      253.77      245.56      3.17 o
  -4   2  11        2.53        2.36      0.45 o
  -3   2  11       45.10       43.97      1.95 o
  -2   2  11       51.93       56.23      2.06 o
  -1   2  11       66.08       61.34      2.39 o
   0   2  11      122.47      123.06      3.47 o
   1   2  11        0.36        0.43      0.55 o
   2   2  11       78.02       79.54      1.35 o
   3   2  11       33.42       30.33      1.40 o
   4   2  11        6.02        6.73      0.79 o
   5   2  11        1.07       -0.25      0.49 o
   6   2  11        9.13       10.77      1.50 o
 -12   3  11        0.07        1.60      1.62 o
 -11   3  11       38.18       50.10      4.11 o
 -10   3  11       15.99       20.16      1.90 o
  -9   3  11        0.66        0.59      0.81 o
  -8   3  11      109.02      107.88      2.32 o
  -7   3  11      117.31      112.36      2.40 o
  -6   3  11       19.41       20.61      1.07 o
  -5   3  11       50.62       49.07      1.30 o
  -4   3  11        5.23        6.21      0.78 o
  -3   3  11       75.88       73.01      3.00 o
  -2   3  11       93.30      103.23      3.46 o
  -1   3  11        4.74        4.98      1.34 o
   0   3  11       68.89       76.01      4.42 o
   1   3  11       73.36       70.18      2.71 o
   2   3  11       34.61       34.61      1.26 o
   3   3  11        1.30        0.73      0.44 o
   4   3  11       43.08       41.29      1.74 o
   5   3  11       24.26       27.97      1.28 o
   6   3  11        7.42        7.54      2.33 o
 -12   4  11       12.98       12.88      2.62 o
 -11   4  11        1.25       -1.16      1.39 o
 -10   4  11        0.18       -0.82      0.82 o
  -9   4  11       16.22       16.37      3.56 o
  -8   4  11       58.43       55.74      2.89 o
  -7   4  11       40.99       44.17      1.75 o
  -6   4  11      101.23       94.22      1.93 o
  -5   4  11       20.21       20.41      1.04 o
  -4   4  11        7.49        8.40      0.73 o
  -3   4  11        4.94        4.36      0.53 o
  -2   4  11        0.14       -0.74      0.74 o
  -1   4  11        1.73        1.46      1.25 o
   0   4  11        4.82        6.16      1.23 o
   1   4  11        8.18        7.80      0.83 o
   2   4  11      104.66       99.26      1.89 o
   3   4  11       12.90       10.58      0.80 o
   4   4  11       58.07       57.66      1.68 o
   5   4  11        2.50        1.02      0.71 o
 -11   5  11       19.92       24.25      4.54 o
 -10   5  11       35.24       36.15      2.97 o
  -9   5  11       82.65       83.03      3.71 o
  -8   5  11        0.43        0.37      0.77 o
  -7   5  11       54.41       56.17      1.77 o
  -6   5  11       84.68       91.42      2.65 o
  -5   5  11        0.28        0.70      0.45 o
  -4   5  11        0.41        0.29      0.46 o
  -3   5  11        9.80        7.96      1.08 o
  -2   5  11        5.59        7.10      0.68 o
  -1   5  11        6.84        4.42      0.66 o
   0   5  11       18.20       15.03      0.86 o
   1   5  11       86.10       94.22      2.56 o
   2   5  11        0.23        0.94      0.49 o
   3   5  11        1.11        0.51      0.61 o
   4   5  11        0.21        0.35      0.67 o
 -10   6  11       75.71       77.37      7.66 o
  -9   6  11        0.02       -0.04      1.08 o
  -8   6  11        0.32        0.01      0.83 o
  -7   6  11        1.61        1.01      0.80 o
  -6   6  11        0.31        0.25      0.54 o
  -5   6  11       18.29       19.56      1.40 o
  -4   6  11       30.59       30.13      2.14 o
  -3   6  11       16.45       17.58      3.13 o
  -2   6  11        0.22        0.57      0.61 o
  -1   6  11        0.16        0.12      0.63 o
   0   6  11        0.02        1.04      0.56 o
   1   6  11        4.81        4.42      1.01 o
   2   6  11        4.48        4.54      0.93 o
   3   6  11       15.05       12.78      1.39 o
  -8   7  11       57.41       67.38      4.77 o
  -7   7  11        6.00        7.50      1.30 o
  -6   7  11        0.16        0.38      0.88 o
  -5   7  11        3.79        3.01      1.79 o
  -4   7  11       11.22       14.60      2.32 o
  -3   7  11        0.27        0.29      0.71 o
  -2   7  11        4.47        8.51      1.25 o
  -1   7  11        3.03        3.26      1.00 o
   0   7  11        0.82        1.81      0.97 o
   1   7  11        2.07        1.37      0.74 o
 -11   0  12        2.11        2.37      2.23 o
 -10   0  12      108.42      103.84      4.34 o
  -9   0  12       37.38       44.93      2.87 o
  -8   0  12        4.43        5.98      1.10 o
  -7   0  12      178.29      146.75      3.89 o
  -6   0  12       19.84       19.17      1.32 o
  -5   0  12      208.97      182.18      3.52 o
  -4   0  12      147.24      118.63      3.39 o
  -3   0  12      102.61      106.26      3.51 o
  -2   0  12      545.10      491.87     10.34 o
  -1   0  12       93.69       97.74      4.98 o
   0   0  12      110.92      120.59      2.53 o
   1   0  12        8.96        9.51      1.25 o
   2   0  12       54.50       54.92      3.40 o
   3   0  12       43.56       50.75      2.28 o
   4   0  12       17.38       15.58      1.16 o
   5   0  12       25.14       23.05      1.66 o
 -12   1  12       14.62        9.95      2.41 o
 -11   1  12       12.95       12.32      2.15 o
 -10   1  12        0.75        0.73      0.84 o
  -9   1  12        3.23        3.88      0.90 o
  -8   1  12        0.37        0.11      0.63 o
  -7   1  12        1.70        1.13      0.47 o
  -6   1  12        1.44        0.32      0.44 o
  -5   1  12      128.32      118.77      1.92 o
  -4   1  12       22.87       21.34      0.86 o
  -3   1  12      116.02      107.94      3.96 o
  -2   1  12        0.08        1.26      0.86 o
  -1   1  12       67.21       68.62      2.97 o
   0   1  12        4.34        4.37      0.79 o
   1   1  12       36.38       37.24      0.91 o
   2   1  12       22.97       26.27      1.16 o
   3   1  12        2.07        1.59      0.65 o
   4   1  12        1.82        1.92      0.51 o
   5   1  12       10.46        9.21      0.82 o
 -12   2  12        5.23        6.30      2.15 o
 -11   2  12        6.73        6.74      1.39 o
 -10   2  12        5.14        4.42      1.22 o
  -9   2  12       11.02       10.77      1.24 o
  -8   2  12       20.86       18.06      1.14 o
  -7   2  12       42.63       38.01      1.37 o
  -6   2  12       72.26       62.67      1.46 o
  -5   2  12       75.77       70.85      1.84 o
  -4   2  12      212.73      180.35      2.47 o
  -3   2  12      148.05      147.28      6.38 o
  -2   2  12       56.52       48.59      2.35 o
  -1   2  12       98.20      100.93      4.04 o
   0   2  12       88.62       80.71      2.88 o
   1   2  12       24.79       27.35      3.32 o
   2   2  12       11.84       12.48      0.62 o
   3   2  12        7.66        8.09      0.64 o
   4   2  12       13.23       11.99      0.82 o
   5   2  12        2.45        4.93      0.94 o
 -12   3  12       16.13       18.56      3.04 o
 -11   3  12        0.24       -0.92      0.92 o
 -10   3  12       19.40       19.86      1.93 o
  -9   3  12        9.30       10.23      2.13 o
  -8   3  12       16.77       15.99      1.09 o
  -7   3  12       33.91       32.61      1.29 o
  -6   3  12        2.99       11.29      2.03 o
  -5   3  12       22.45       22.62      0.94 o
  -4   3  12       12.68       13.00      0.67 o
  -3   3  12       16.39       17.43      1.82 o
  -2   3  12       24.50       22.82      3.34 o
  -1   3  12        4.33        5.20      1.13 o
   0   3  12       39.54       51.13      3.01 o
   1   3  12        0.71        1.29      0.84 o
   2   3  12        0.79        0.88      0.46 o
   3   3  12        0.02        2.20      0.49 o
   4   3  12        1.08        0.29      0.46 o
 -11   4  12        0.29       -0.85      0.96 o
 -10   4  12        4.48        4.83      1.23 o
  -9   4  12       11.29       10.92      1.46 o
  -8   4  12       15.31       13.00      1.51 o
  -7   4  12       33.74       38.93      1.46 o
  -6   4  12       17.74       19.38      0.95 o
  -5   4  12        9.25        8.78      0.66 o
  -4   4  12       30.06       29.77      1.43 o
  -3   4  12        1.71        1.93      0.55 o
  -2   4  12       29.11       24.27      2.11 o
  -1   4  12       11.62       10.89      1.50 o
   0   4  12        0.60        1.23      1.22 o
   1   4  12       28.97       31.22      1.24 o
   2   4  12        0.20        0.64      0.43 o
   3   4  12       12.78       17.00      1.01 o
 -10   5  12        0.19       -0.51      0.88 o
  -9   5  12        1.14        0.08      1.05 o
  -8   5  12        1.63        1.05      1.01 o
  -7   5  12       10.44       13.31      1.59 o
  -6   5  12        0.58        0.30      0.53 o
  -5   5  12       24.12       25.17      1.12 o
  -4   5  12        3.32        2.86      0.60 o
  -3   5  12        0.88        1.01      0.99 o
  -2   5  12       10.75        9.10      0.74 o
  -1   5  12        0.33        0.72      0.38 o
   0   5  12       11.62        9.70      0.74 o
   1   5  12        0.12       -0.12      0.43 o
   2   5  12       38.09       44.55      1.77 o
  -8   6  12        5.41        2.66      1.23 o
  -7   6  12        1.00        0.78      0.86 o
  -6   6  12        0.16        3.07      0.89 o
  -5   6  12        3.12        2.22      0.62 o
  -4   6  12        8.75        8.73      1.48 o
  -3   6  12       18.35       20.23      1.40 o
  -2   6  12        5.61        3.18      0.80 o
  -1   6  12        1.17        0.23      0.66 o
   0   6  12        0.88        9.19      2.54 o
   1   6  12        7.51        7.63      2.67 o
  -5   7  12        2.45        3.31      1.03 o
  -4   7  12       29.84       34.21      1.85 o
  -3   7  12       14.73       16.81      2.84 o
  -2   7  12        4.46        5.10      1.08 o
 -11   1  13        2.74        1.81      1.11 o
 -10   1  13        5.76        9.22      1.22 o
  -9   1  13        8.51        8.13      1.60 o
  -8   1  13        5.01        4.92      0.75 o
  -7   1  13        5.73        6.55      0.77 o
  -6   1  13       37.35       33.11      1.18 o
  -5   1  13       77.58       70.94      1.49 o
  -4   1  13       43.48       45.28      1.23 o
  -3   1  13       59.44       57.80      5.97 o
  -2   1  13        3.06        3.13      1.00 o
  -1   1  13        5.82        5.71      1.16 o
   0   1  13        8.02        9.57      0.61 o
   1   1  13       15.70       15.35      0.71 o
   2   1  13       25.56       29.79      0.95 o
   3   1  13        0.00        0.20      0.38 o
 -11   2  13        5.26        5.98      1.43 o
 -10   2  13       25.70       23.20      2.12 o
  -9   2  13       11.02        9.39      1.18 o
  -8   2  13       75.81       72.99      1.99 o
  -7   2  13        3.35        3.20      0.72 o
  -6   2  13        7.14        5.22      0.65 o
  -5   2  13        9.95       11.34      0.71 o
  -4   2  13        1.67        2.13      0.61 o
  -3   2  13        7.36        6.84      1.26 o
  -2   2  13        6.71        7.58      1.48 o
  -1   2  13        0.67        1.53      0.95 o
   0   2  13       38.10       35.38      2.41 o
   1   2  13       61.07       61.45      1.59 o
   2   2  13       10.28       12.68      0.70 o
   3   2  13        6.72        9.17      1.31 o
 -11   3  13        0.12        0.33      1.04 o
 -10   3  13        1.51        1.03      1.02 o
  -9   3  13        0.83       -0.13      0.85 o
  -8   3  13        3.55        0.85      0.55 o
  -7   3  13        1.17        1.27      0.57 o
  -6   3  13        2.62        2.13      0.65 o
  -5   3  13        8.93        9.00      1.05 o
  -4   3  13        0.99        0.85      0.59 o
  -3   3  13        2.29        3.24      1.39 o
  -2   3  13        4.07        4.92      1.40 o
  -1   3  13       33.63       40.09      2.77 o
   0   3  13        0.92        0.93      1.00 o
   1   3  13        2.53        2.84      1.14 o
   2   3  13        0.07        0.27      0.36 o
 -10   4  13       24.92       23.97      2.19 o
  -9   4  13       11.51       14.92      1.69 o
  -8   4  13       10.10       12.52      1.50 o
  -7   4  13       71.40       63.42      1.78 o
  -6   4  13       67.26       64.84      1.66 o
  -5   4  13        2.84        3.65      0.54 o
  -4   4  13        0.04        0.08      0.64 o
  -3   4  13       16.55       17.74      2.77 o
  -2   4  13       11.48       10.89      1.59 o
  -1   4  13       42.48       43.54      3.07 o
   0   4  13        2.83        5.52      1.58 o
   1   4  13        0.25        0.65      0.38 o
  -8   5  13       14.50       17.63      1.75 o
  -7   5  13        4.29        5.81      0.81 o
  -6   5  13       10.29        9.38      1.27 o
  -5   5  13        7.04        9.36      1.16 o
  -4   5  13        0.04        0.19      0.53 o
  -3   5  13        0.95        1.18      0.49 o
  -2   5  13        0.02       -0.41      0.41 o
  -1   5  13        0.03        0.19      0.38 o
   0   5  13        9.62        7.74      1.46 o
  -5   6  13        5.23        3.93      0.69 o
  -4   6  13        3.92        6.01      0.89 o
  -3   6  13        1.58        1.94      0.75 o
 -10   0  14        5.90        6.95      1.65 o
  -9   0  14        0.88        3.35      1.25 o
  -8   0  14        0.06        0.32      0.98 o
  -7   0  14        9.83       11.01      1.21 o
  -6   0  14       10.61       17.23      1.36 o
  -5   0  14       21.71       21.58      1.41 o
  -4   0  14        9.59        4.40      1.14 o
  -3   0  14        4.18        3.19      1.00 o
  -2   0  14        0.89       -0.18      0.74 o
  -1   0  14        8.73       13.88      1.46 o
   0   0  14        0.24        1.82      0.61 o
   1   0  14       17.07       21.34      1.25 o
 -10   1  14        3.92        3.54      1.03 o
  -9   1  14       10.71       12.24      1.35 o
  -8   1  14        3.99        3.90      0.87 o
  -7   1  14        1.48        0.79      0.58 o
  -6   1  14        2.07        2.64      0.54 o
  -5   1  14        0.02       -0.11      0.38 o
  -4   1  14        7.63        7.55      0.70 o
  -3   1  14        8.23        6.79      1.20 o
  -2   1  14        0.10        0.65      0.49 o
  -1   1  14       10.02       10.95      0.68 o
   0   1  14        0.03       -0.10      0.37 o
   1   1  14       17.98       22.63      1.08 o
 -10   2  14        1.45       -0.78      0.98 o
  -9   2  14        0.85        1.10      0.77 o
  -8   2  14        2.02        2.11      0.66 o
  -7   2  14        2.08        1.02      0.90 o
  -6   2  14        0.63        2.19      0.54 o
  -5   2  14        1.78        0.78      0.62 o
  -4   2  14        0.22        0.11      0.39 o
  -3   2  14       16.10       20.18      2.30 o
  -2   2  14        0.06       -0.27      0.94 o
  -1   2  14        1.07        0.79      1.03 o
   0   2  14        5.28        8.48      1.51 o
   1   2  14        2.23        1.96      0.40 o
  -9   3  14        2.40        3.91      1.76 o
  -8   3  14        3.65        4.24      0.77 o
  -7   3  14        7.16        9.59      0.88 o
  -6   3  14        6.37        9.93      1.02 o
  -5   3  14        8.13        9.20      0.75 o
  -4   3  14        0.11        0.24      0.36 o
  -3   3  14       12.11       10.68      1.94 o
  -2   3  14        1.82        3.74      1.30 o
  -1   3  14        0.88        0.26      1.02 o
   0   3  14        0.57        1.62      1.14 o
  -7   4  14        1.11       -0.08      0.56 o
  -6   4  14        0.02        0.28      0.50 o
  -5   4  14        2.12        3.75      0.59 o
  -4   4  14       16.09       21.33      1.77 o
  -3   4  14        1.69        2.99      1.19 o
  -2   4  14        2.00        3.38      1.40 o
  -7   1  15        0.21        0.37      0.65 o
  -6   1  15        7.02       10.72      0.97 o
  -5   1  15        0.48        1.78      0.56 o
  -4   1  15       17.91       26.82      1.10 o
  -3   1  15        1.59        1.28      0.63 o
  -2   1  15        2.60        1.89      0.73 o
  -6   2  15        1.29        0.96      0.59 o
  -5   2  15        2.67        2.81      0.61 o
  -4   2  15       25.00       32.15      1.21 o
  -3   2  15        0.00        0.02      1.08 o
 
